# Supplementary material for: Zoonotic potential of uropathogenic Escherichia coli lineages from companion animals
Source: Vet Res. 2025 Mar 26;56:69. doi: 10.1186/s13567-025-01493-0 (PMC11948896; doi:10.1186/s13567-025-01493-0)
Supplement: Supplementary file 1 — Additional file 1. Metadata, accession numbers, virulence genes (Pets_virulence), resistance genes (Pets_resistance) and plasmid types (Pets_plasmids) of 135 urinary strains from cats and dogs, with additional characteristics of 14 recurrent pet urinary strains (Pets_Recurrent) and 225 human UPEC strains (Humans_vir_res_plasmids). [file 13567_2025_1493_MOESM1_ESM.xlsx]

## Sheet: Pets_virulence
Strain	Assembly (Enterobase)	Accession number (NCBI)	Hospital	Animal	Sex	Age	Diagnosis	Specimen	ATB*	Group	O:H	MLST	CC	fimH type	cnf1	hlyA	pic	vat	usp	fyuA	sitA	chuA	uclD	iroN	sinH	sat	clbB	ireA	iutA	hma	afaE	focG	agn43	papGI	papGII	papGIII	sfaG	fimH	KpsD	kpsM	K1_neuC	K1_neuA	K2_kslB	K14 catB-like	K100_tagB-like	hlyF	mig14	ompTp
CA102	ESC_WB2839AA_AS	SRR29493287	Maisons-Alfort	dog	F	10.8	Pyelonephritis	cystocentesiss	yes	D	O15:H18	69	69	27	0	1	0	0	0	1	1	1	0	1	1	0	0	0	0	0	0	0	0	0	0	0	0	1	0	1	0	0	0	0	0	0	0	0
CA107	ESC_WB2840AA_AS	SRR29493286	Maisons-Alfort	dog	M	12.0	Bacterial cystitis	cystocentesis	no	B2	O2:H14	2015		197	1	1	1	1	1	1	1	1	1	1	1	0	1	0	0	1	0	0	0	0	0	1	1	1	1	1	0	0	0	0	0	0	0	0
CA11	ESC_WB2845AA_AS	SRR29493226	Maisons-Alfort	dog	F	5.0	Bacterial cystitis	cystocentesis	yes	B2	O25:H4	131	131	30	1	1	0	0	1	1	1	1	1	0	0	0	0	1	0	0	0	0	0	0	0	0	0	1	0	0	0	0	0	0	0	0	0	0
CA112	ESC_WB2841AA_AS	SRR29493215	Maisons-Alfort	dog	F	8.7	Bacterial cystitis	cystocentesis	no	B1	OgN31:H49	2520		31	0	0	0	0	0	0	0	0	0	0	1	0	0	0	0	1	0	0	0	0	0	0	0	1	1	1	0	0	0	0	0	0	0	0
CA113	ESC_WB2842AA_AS	SRR29493204	Maisons-Alfort	dog	F	3.3	Bacterial cystitis	cystocentesis	yes	F	O153:H42	648	648	58	0	0	0	0	0	1	1	1	0	0	1	0	1	0	0	1	0	1	1	0	0	1	0	1	0	0	0	0	0	0	0	0	0	0
CA115	ESC_WB2843AA_AS	SRR29493193	Maisons-Alfort	dog	M	0.6	Bacterial cystitis	micturition	no	B2	O75:H31	372	372	9	1	1	0	1	1	1	1	1	1	1	1	0	1	0	0	1	0	0	1	0	0	0	0	1	1	1	0	0	0	0	0	0	0	0
CA116	ESC_WB2844AA_AS	SRR29493182	Maisons-Alfort	dog	F	10.6	Subcinical bacteriuria	cystocentesis	no	B2	O22:H5	646		205	0	0	1	1	1	1	1	1	1	0	1	1	0	0	1	1	0	0	1	0	1	0	0	1	1	1	0	0	1	0	0	0	0	0
CA120	ESC_WB2846AA_AS	SRR29493171	Maisons-Alfort	dog	F	11.3	Subcinical bacteriuria	cystocentesis	yes	B2	O22:H1	73	73	103	1	1	1	1	1	1	1	1	1	1	1	0	1	0	0	1	0	1	1	0	0	0	1	1	1	1	0	0	0	0	0	0	0	0
CA121	ESC_WB2847AA_AS	SRR29493160	Maisons-Alfort	dog	F	10.0	Bacterial cystitis	cystocentesis	no	B2	Onovel3:H4	1170		20	0	0	0	0	0	1	0	1	0	1	1	0	0	0	1	0	0	0	0	0	0	0	0	1	1	1	0	0	0	0	0	1	1	1
CA124	ESC_WB2849AA_AS	SRR29493149	Maisons-Alfort	dog	F	12.1	Bacterial cystitis	cystocentesis	no	B2	O2:H7	80	568	2661	1	1	1	1	1	1	1	1	1	1	1	0	1	0	0	1	0	0	0	0	0	0	1	1	1	1	1	1	0	0	0	0	0	0
CA132	ESC_WB2850AA_AS	SRR29493285	Maisons-Alfort	dog	F	6.2	Bacterial cystitis	cystocentesis	yes	B2	O16:H5	131	131	41	0	0	0	0	1	1	1	1	0	0	1	1	0	0	1	1	0	0	1	0	0	0	0	1	1	1	0	0	0	0	1	0	0	0
CA133	ESC_WB2852AA_AS	SRR29493274	Maisons-Alfort	dog	F	3.5	Bacterial cystitis	cystocentesis	yes	B2	O75:H31	372	372	9	0	0	0	1	1	1	1	1	1	1	1	0	1	0	0	1	0	1	1	0	0	0	0	1	0	0	0	0	0	0	0	0	0	0
CA136	ESC_WB2851AA_AS	SRR29493263	Maisons-Alfort	dog	M	13.6	Bacterial cystitis	cystocentesis	yes	B2	O4:H5	12	12	431	1	1	0	1	1	1	1	1	1	1	1	0	1	0	0	1	0	0	1	0	0	1	1	1	1	1	0	0	1	0	0	0	0	0
CA139	ESC_WB2855AA_AS	SRR29493252	Maisons-Alfort	dog	F	0.4	Bacterial cystitis	cystocentesis	yes	B2	O2:H14	2558		1882	1	1	1	1	1	1	1	1	1	1	1	0	1	0	0	1	0	0	1	0	0	1	1	1	1	1	0	0	0	0	0	0	0	0
CA144	ESC_WB2857AA_AS	SRR29493241	Maisons-Alfort	dog	M	9.8	Subcinical bacteriuria	cystocentesis	yes	B2	O21:H14	929		509	1	0	0	1	1	1	1	1	1	1	1	0	0	1	0	0	0	1	1	0	0	1	1	1	1	1	0	0	0	0	0	0	0	0
CA145	ESC_WB2858AA_AS	SRR29493231	Maisons-Alfort	dog	F	7.7	Bacterial cystitis	cystocentesis	yes	B2	O75:H5	1193	14	64	0	0	0	1	1	1	1	1	0	0	1	1	0	0	1	0	0	0	1	0	0	0	0	1	1	1	1	1	0	0	0	0	0	0
CA149	ESC_WB2859AA_AS	SRR29493230	Maisons-Alfort	dog	F	11.2	Bacterial cystitis	cystocentesis	no	B2	O175:H5	12015	155	225	0	0	1	1	1	1	1	1	0	0	1	0	0	0	0	0	0	0	0	0	0	0	0	1	1	1	0	0	0	0	0	0	0	0
CA159	ESC_WB2864AA_AS	SRR29493229	Maisons-Alfort	dog	M	17.0	Bacterial cystitis	cystocentesis	no	B2	O134:H31	420		202	0	0	0	1	1	1	1	1	0	0	1	0	0	0	0	0	0	0	0	0	0	0	0	1	1	1	1	1	0	0	0	0	0	0
CA162	ESC_WB2866AA_AS	SRR29493228	Maisons-Alfort	dog	F	4.5	Bacterial cystitis	cystocentesis	no	B2	O83:H31	372	372	9	0	0	1	1	1	1	1	1	1	0	1	0	0	0	0	0	0	0	1	0	0	0	0	1	1	1	0	0	0	0	0	0	0	0
CA163	ESC_WB2865AA_AS	SRR29493227	Maisons-Alfort	dog	F	12.5	Bacterial cystitis	cystocentesis	no	B2	O4:H5	961	12	306	1	1	0	1	1	1	1	1	1	1	1	0	1	0	0	1	0	0	1	0	0	1	1	1	1	1	0	0	0	0	0	0	0	0
CA187	ESC_WB2868AA_AS	SRR29493225	Maisons-Alfort	dog	F	12.9	Subcinical bacteriuria	cystocentesis	no	B2	O4:H31	372	372	9	1	1	0	1	1	1	1	1	1	1	1	0	1	0	0	1	0	1	1	0	0	1	0	1	0	0	0	0	0	0	0	0	0	0
CA192	ESC_WB2870AA_AS	SRR29493224	Maisons-Alfort	dog	M	12.4	Subcinical bacteriuria	cystocentesis	no	B2	O6:H31	127	127	2	1	1	0	1	1	1	1	1	1	1	1	0	1	0	0	1	0	0	0	0	0	1	1	1	1	1	0	0	0	1	0	0	0	0
CA193	ESC_WB2872AA_AS	SRR29493223	Maisons-Alfort	dog	M	9.5	Bacterial cystitis	cystocentesis	no	B2	O6:H31	127	127	275	1	1	0	1	1	1	1	1	1	1	1	0	1	0	0	1	0	0	0	0	0	1	1	1	1	1	0	0	0	1	0	0	0	0
CA196	ESC_WB2873AA_AS	SRR29493222	Maisons-Alfort	dog	F	5.8	Bacterial cystitis	cystocentesis	no	B2	O22:H1	73	73	103	1	1	1	1	1	1	1	1	1	1	1	0	1	0	0	1	0	1	1	0	0	0	1	1	1	1	0	0	0	0	0	0	0	0
CA197	ESC_WB2875AA_AS	SRR29493221	Maisons-Alfort	dog	F	7.2	Bacterial cystitis	cystocentesis	no	B2	O22:H1	73	73	103	1	1	1	1	1	1	1	1	1	1	1	0	1	0	0	1	0	1	1	0	0	0	1	1	1	1	0	0	0	0	0	0	0	0
CA201	ESC_WB2874AA_AS	SRR29493220	Maisons-Alfort	dog	F	11.0	Bacterial cystitis	cystocentesis	yes	B2	O2:H6	141	141	5	1	1	0	1	1	1	1	1	1	1	1	0	1	0	0	1	0	0	1	0	0	1	1	1	1	1	1	1	0	0	0	0	0	0
CA23	ESC_WB2877AA_AS	SRR29493219	Maisons-Alfort	dog	F	10.8	Bacterial cystitis	cystocentesis	no	B2	O4:H5	12	12	5	1	1	0	1	1	1	1	1	1	1	1	0	1	0	0	1	0	0	0	0	0	1	1	1	0	1	0	0	0	0	0	0	0	0
CA27	ESC_WB2878AA_AS	SRR29493218	Maisons-Alfort	dog	M	13.4	Bacterial cystitis	cystocentesis	no	B2	O4:H5	961	12	306	1	1	0	1	1	1	1	1	1	1	1	0	1	0	0	1	0	0	1	0	0	1	1	1	1	1	0	0	0	0	0	0	0	0
CA28	ESC_WB2879AA_AS	SRR29493217	Maisons-Alfort	dog	F	1.7	Subcinical bacteriuria	cystocentesis	no	B2	O83:H1	135		2	0	0	0	1	1	1	1	1	0	0	1	0	0	0	0	0	0	0	0	0	0	0	0	1	1	1	0	0	0	0	0	0	0	0
CA43	ESC_WB2880AA_AS	SRR29493216	Maisons-Alfort	dog	F	11.3	Pyelonephritis	cystocentesis	yes	B2	O15:H31	372	372	9	1	1	0	1	1	1	1	1	1	1	1	0	0	0	0	0	0	1	1	0	0	1	0	1	0	0	0	0	0	0	0	0	0	0
CA44	ESC_WB2882AA_AS	SRR29493214	Maisons-Alfort	dog	F	11.0	Bacterial cystitis	cystocentesis	no	B2	O2:H6	998		1479	1	1	0	1	1	1	1	1	1	1	1	0	0	0	0	0	0	0	0	0	0	1	1	1	1	1	0	0	0	0	0	0	0	0
CA45	ESC_WB2881AA_AS	SRR29493213	Maisons-Alfort	dog	M	14.0	Subcinical bacteriuria	cystocentesis	no	B2	O25:H1	73	73	9	1	1	1	1	1	1	1	1	1	1	1	0	1	1	0	1	0	0	0	0	0	1	1	1	1	1	0	0	0	1	0	0	0	0
CA48	ESC_WB2884AA_AS	SRR29493212	Maisons-Alfort	dog	F	5.9	Subcinical bacteriuria	cystocentesis	no	B1	O8:H10	12016	155	32	0	0	0	0	0	0	1	0	0	0	1	0	1	1	0	1	0	1	1	0	0	1	0	1	0	1	0	0	0	0	0	0	0	0
CA5	ESC_WB2886AA_AS	SRR29493211	Maisons-Alfort	dog	F	2.1	Subcinical bacteriuria	cystocentesis	no	B2	O22:H1	104	73	4	0	0	1	1	1	1	1	1	0	1	1	0	1	0	0	1	0	0	1	0	0	1	1	1	0	0	0	0	0	0	0	0	0	0
CA57	ESC_WB2883AA_AS	SRR29493210	Maisons-Alfort	dog	F	11.8	Pyelonephritis	cystocentesis	no	B2	O15:H31	372	372	9	1	1	0	1	1	1	1	1	1	1	1	0	0	0	0	0	0	0	0	0	0	0	0	1	0	1	0	0	0	0	0	0	0	0
CA58	ESC_WB2885AA_AS	SRR29493209	Maisons-Alfort	dog	M	7.3	Bacterial cystitis	cystocentesis	no	B2	O83:H31	372	372	432	1	1	0	1	1	1	1	1	1	1	1	0	1	0	0	1	0	0	0	0	0	1	1	1	1	1	0	0	0	0	0	0	0	0
CA61	ESC_WB2887AA_AS	SRR29493208	Maisons-Alfort	dog	F	0.2	Bacterial cystitis	cystocentesis	no	B2	O83:H31	372	372	9	1	1	0	1	1	1	1	1	1	1	1	1	0	0	1	0	0	0	1	0	0	0	0	1	0	1	0	0	0	0	0	0	0	0
CA77	ESC_WB2892AA_AS	SRR29493207	Maisons-Alfort	dog	M	10.0	Bacterial cystitis	cystocentesis	yes	B2	O15:H31	372	372	9	1	1	0	1	1	1	1	1	1	1	1	0	1	1	0	1	0	1	1	0	0	0	1	1	0	1	0	0	0	0	0	0	0	0
CA81	ESC_WB2893AA_AS	SRR29493206	Maisons-Alfort	dog	F	9.8	Bacterial cystitis	cystocentesis	yes	B2	O4:H5	12	12	27	1	1	0	1	1	1	1	1	1	1	1	0	1	0	0	1	0	1	1	0	0	1	0	1	1	0	0	0	0	0	0	0	0	0
CA84	ESC_WB2894AA_AS	SRR29493205	Maisons-Alfort	dog	F	0.4	Subcinical bacteriuria	cystocentesis	yes	B2	O2:H6	141	141	5	1	1	0	1	1	1	1	1	1	1	0	0	0	0	0	0	0	0	0	0	0	0	0	1	1	0	1	1	0	0	0	0	0	0
CA87	ESC_WB2895AA_AS	SRR29493203	Maisons-Alfort	dog	F	10.1	Subcinical bacteriuria	cystocentesis	yes	B2	O4:H31	372	372	9	0	0	0	1	1	1	1	1	1	1	1	1	1	1	1	1	0	0	1	0	0	1	0	1	0	1	0	0	0	0	0	0	0	0
CA88	ESC_WB2896AA_AS	SRR29493202	Maisons-Alfort	dog	F	4.3	Subcinical bacteriuria	cystocentesis	yes	B2	O2:H6	998		76	1	1	0	1	1	1	1	1	1	1	0	0	0	0	0	0	0	0	0	0	0	0	0	1	1	0	0	0	0	0	0	0	0	0
CA92	ESC_WB2897AA_AS	SRR29493201	Maisons-Alfort	dog	M	10.8	Bacterial cystitis	cystocentesis	no	B2	O4:H5	12017	12	5	1	1	0	1	1	1	1	1	1	1	0	0	0	0	1	0	0	0	0	0	0	0	0	0	0	0	0	0	0	0	0	1	1	1
CA95	ESC_WB2898AA_AS	SRR29493200	Maisons-Alfort	dog	F	6.3	Pyelonephritis	cystocentesis	yes	C	O8:H9	88	23	1167	0	0	0	0	0	1	1	0	0	1	1	0	1	0	0	1	0	0	1	0	0	1	0	1	0	1	0	0	0	0	0	0	0	0
CN201	ESC_WB2900AA_AS	SRR29493199	Nantes	dog	F	0.2	Subcinical bacteriuria	cystocentesis	no	B2	O25:H31	372	372	9	1	1	0	1	1	1	1	1	1	1	1	0	1	1	0	1	0	1	1	0	0	0	1	1	0	1	0	0	0	0	0	0	0	0
CN202	ESC_WB2902AA_AS	SRR29493198	Nantes	dog	F	15.4	Subcinical bacteriuria	cystocentesis	no	B2	O117:H28	372	372	9	1	1	0	1	1	1	1	1	1	1	0	0	0	0	0	0	0	0	1	0	0	0	0	1	0	0	0	0	0	0	0	0	0	0
CN24	ESC_WB2903AA_AS	SRR29493197	Nantes	dog	M	8.4	Pyelonephritis	cystocentesis	no	D	O17:H18	69	69	27	0	0	0	0	0	0	1	1	0	0	1	0	0	0	0	0	0	1	1	0	0	1	0	1	0	0	0	0	0	0	0	0	0	0
CN35	ESC_WB2905AA_AS	SRR29493196	Nantes	dog	F	6.2	Bacterial cystitis	cystocentesis	yes	B1	O8:H9	58	155	31	0	0	0	0	0	1	1	0	0	1	1	0	0	0	0	0	0	1	1	0	0	1	0	1	0	0	0	0	0	0	0	0	0	0
CN53	ESC_WB2907AA_AS	SRR29493195	Nantes	dog	F	1.0	Pyelonephritis	cystocentesis	no	B1	O8:H19	3405	469	2662	0	0	0	0	0	0	0	0	0	0	1	0	1	0	0	1	0	0	1	0	0	0	1	1	0	0	0	0	0	0	0	0	0	0
CN54	ESC_WB2908AA_AS	SRR29493194	Nantes	dog	M	11.2	Subcinical bacteriuria	cystocentesis	no	A	O41:H45	3489	10	23	0	0	0	0	0	0	0	0	0	0	1	0	0	0	0	0	0	1	1	0	0	1	0	1	0	0	0	0	0	0	0	0	0	0
CN55	ESC_WB2909AA_AS	SRR29493192	Nantes	dog	M	11.2	Subcinical bacteriuria	cystocentesis	no	B2	O21:H14	929		2664	1	1	0	1	1	1	1	1	1	1	1	0	0	0	0	0	0	1	1	0	0	1	0	1	1	0	0	0	0	0	0	0	0	0
CN59	ESC_WB2910AA_AS	SRR29493191	Nantes	dog	M	11.6	Subcinical bacteriuria	cystocentesis	yes	B2	O75:H7	80	568	1	1	1	1	1	1	1	1	1	1	1	1	0	1	1	1	1	0	1	1	0	1	1	0	1	1	1	1	1	0	0	0	0	0	0
CN69	ESC_WB2913AA_AS	SRR29493190	Nantes	dog	M	13.1	Subcinical bacteriuria	cystocentesis	yes	B2	O4:H1	1618	73	9	0	0	1	1	1	1	0	1	0	0	1	0	1	0	0	1	0	0	1	0	0	1	1	1	1	1	0	0	0	0	0	0	0	0
CT114	ESC_WB2916AA_AS	SRR29493189	Toulouse	dog	M	3.1	Bacterial cystitis	cystocentesis	yes	B2	O117:H28	372	372	9	1	1	0	1	1	1	1	1	1	1	1	0	1	0	0	1	0	1	1	0	0	0	0	1	0	0	0	0	0	0	0	0	0	0
CT133	ESC_WB2917AA_AS	SRR29493188	Toulouse	dog	F	6.5	Bacterial cystitis	cystocentesis	no	B1	O78:H49	2248		1250	0	0	0	0	0	0	0	0	0	0	1	0	0	0	0	0	0	0	0	0	0	1	1	1	0	1	0	0	0	0	0	0	0	0
CT136	ESC_WB2918AA_AS	SRR29493187	Toulouse	dog	M	9.3	Subcinical bacteriuria	cystocentesis	no	B2	O83:H31	372	372	71	1	1	0	1	1	1	1	1	1	1	1	0	0	1	0	1	0	0	0	0	0	1	1	1	0	1	0	0	0	0	0	0	0	0
CT139	ESC_WB2919AA_AS	SRR29493186	Toulouse	dog	M	14.2	Bacterial cystitis	cystocentesis	no	B2	O1:H7	95	95	27	0	0	0	1	1	1	1	1	0	1	0	0	0	1	1	0	0	0	0	0	0	0	0	1	1	0	1	1	0	0	0	1	1	1
CT143	ESC_WB2920AA_AS	SRR29493185	Toulouse	dog	M	6.8	Bacterial cystitis	micturition	no	B2	O75:H31	372	372	211	1	1	0	1	1	1	1	1	1	1	1	0	0	0	0	0	0	1	1	0	0	1	0	1	0	0	0	0	0	0	0	0	0	0
CT144	ESC_WB2921AA_AS	SRR29493184	Toulouse	dog	M	5.1	Bacterial cystitis	cystocentesis	no	B2	O4:H5	12	12	223	1	1	0	1	1	1	1	1	1	1	1	0	0	0	0	0	0	1	1	0	0	1	0	1	1	0	0	0	0	0	0	0	0	0
CT153	ESC_WB2923AA_AS	SRR29493183	Toulouse	dog	F	10.3	Subcinical bacteriuria	cystocentesis	no	B2	O4:H5	12	12	372	1	0	0	1	1	1	1	1	1	1	1	0	0	0	0	0	1	0	0	0	0	0	0	1	1	1	0	0	1	0	0	0	0	0
CT161	ESC_WB2922AA_AS	SRR29493181	Toulouse	dog	F	3.3	Subcinical bacteriuria	cystocentesis	no	B2	O83:H31	12018		9	1	1	0	1	1	1	1	1	1	1	0	0	0	0	1	0	0	0	0	0	0	0	0	1	0	0	0	0	0	0	0	1	1	1
CT170	ESC_WB2926AA_AS	SRR29493180	Toulouse	dog	M	11.6	Subcinical bacteriuria	cystocentesis	no	B2	O4:H5	961	12	98	1	1	0	1	1	1	1	1	1	1	0	0	0	0	0	0	0	0	0	0	0	0	0	1	0	0	0	0	0	0	0	0	0	0
CT194	ESC_WB2927AA_AS	SRR29493179	Toulouse	dog	F	1.3	Subcinical bacteriuria	cystocentesis	no	G	O85:H8	117		2663	0	0	1	1	0	1	1	1	0	0	0	0	0	0	0	0	0	0	0	0	0	0	0	1	0	0	0	0	0	0	0	0	0	0
CT199	ESC_WB2928AA_AS	SRR29493178	Toulouse	dog	M	11.8	Subcinical bacteriuria	cystocentesis	yes	B2	O2:H6	141	141	5	1	1	0	1	1	1	1	1	1	1	1	0	0	1	0	0	0	1	1	0	0	1	0	1	1	1	1	1	0	0	0	0	0	0
CT225	ESC_WB2930AA_AS	SRR29493177	Toulouse	dog	F	0.5	Subcinical bacteriuria	cystocentesis	yes	B1	O131:H46	2338		35	0	0	0	1	0	1	0	0	0	0	1	0	1	1	0	1	0	0	0	0	0	0	1	1	0	1	0	0	0	0	0	0	0	0
CT227	ESC_WB2932AA_AS	SRR29493176	Toulouse	dog	F	0.3	Subcinical bacteriuria	cystocentesis	no	B2	O2:H31	372	372	12	1	1	0	1	1	1	1	1	1	1	1	0	1	0	0	1	0	1	1	0	0	0	0	1	0	1	0	0	0	0	0	1	1	1
CT26	ESC_WB2933AA_AS	SRR29493175	Toulouse	dog	F	5.8	Bacterial cystitis	cystocentesis	yes	B2	O83:H27	978		2	0	0	1	1	1	1	0	1	1	0	1	0	0	0	0	0	0	1	1	0	0	1	0	1	1	0	0	0	0	0	0	0	0	0
CT271	ESC_WB2935AA_AS	SRR29493174	Toulouse	dog	M	13.4	Subcinical bacteriuria	micturition	yes	B2	O6:H31	127	127	2	1	1	0	1	1	1	1	1	1	1	0	0	0	0	0	0	0	0	1	0	0	0	0	1	1	0	0	0	0	1	0	0	0	0
CT297	ESC_WB2936AA_AS	SRR29493173	Toulouse	dog	F	14.3	Subcinical bacteriuria	cystocentesis	yes	B2	O174:H10	2474		9	0	0	0	0	0	1	1	1	0	1	1	0	0	0	0	0	0	1	1	0	0	1	0	1	0	0	0	0	0	0	0	0	0	0
CT3	ESC_WB2945AA_AS	SRR29493172	Toulouse	dog	F	1.3	Bacterial cystitis	cystocentesis	yes	B1	O9:H9	155	155	279	0	0	0	0	0	1	1	0	0	0	1	0	0	1	1	0	0	0	1	0	1	0	0	1	1	1	1	1	0	0	0	1	1	1
CT308	ESC_WB2937AA_AS	SRR29493170	Toulouse	dog	F	11.0	Subcinical bacteriuria	cystocentesis	no	B2	O2:H6	141	141	1431	1	1	0	0	1	1	1	1	1	1	1	0	1	0	0	1	0	1	1	0	0	1	0	1	0	0	0	0	0	0	0	0	0	0
CT32	ESC_WB2939AA_AS	SRR29493169	Toulouse	dog	M	0.6	Pyelonephritis	cystocentesis	yes	B2	O4:H31	372	372	9	1	1	0	1	1	1	1	1	1	1	1	0	1	0	0	1	0	0	0	0	0	1	1	1	1	1	0	0	1	0	0	0	0	0
CT358	ESC_WB2941AA_AS	SRR29493168	Toulouse	dog	F	11.1	Pyelonephritis	cystocentesis	no	B2	O6:H31	127	127	180	1	1	1	1	1	1	1	1	1	1	1	0	1	1	0	1	0	0	1	0	0	1	1	1	1	1	0	0	0	0	0	0	0	0
CT365	ESC_WB2942AA_AS	SRR29493167	Toulouse	dog	M	10.7	Bacterial cystitis	cystocentesis	no	B2	O4:H5	961	12	306	1	1	0	1	1	1	1	1	1	1	1	0	0	0	0	0	0	1	1	0	0	1	1	1	0	0	0	0	0	0	0	0	0	0
CT383	ESC_WB2943AA_AS	SRR29493166	Toulouse	dog	F	5.8	Bacterial cystitis	cystocentesis	no	B2	O83:H31	372	372	9	0	0	0	1	1	1	1	1	1	1	1	0	1	0	0	1	0	0	0	0	0	1	1	1	0	1	0	0	0	0	0	0	0	0
CT40	ESC_WB2946AA_AS	SRR29493165	Toulouse	dog	F	14.2	Pyelonephritis	cystocentesis	yes	F	O11:H25	457		145	0	0	0	0	0	1	1	1	0	1	1	0	0	0	0	0	0	0	0	0	0	0	0	1	1	0	0	0	0	0	0	0	0	0
CT410	ESC_WB2947AA_AS	SRR29493164	Toulouse	dog	M	13.6	Pyelonephritis	cystocentesis	no	B2	O6:H31	127	127	2	1	0	0	1	1	1	1	1	1	1	1	0	1	0	0	1	0	0	1	0	0	1	0	1	1	1	0	0	0	0	0	0	0	0
CT428	ESC_WB2950AA_AS	SRR29493163	Toulouse	dog	F	8.0	Subcinical bacteriuria	cystocentesis	yes	B2	O2:H31	372	372	9	1	1	0	1	1	1	1	1	1	1	0	0	0	0	0	0	0	0	0	0	0	0	0	1	0	0	0	0	0	0	0	0	0	0
CT430	ESC_WB2951AA_AS	SRR29493162	Toulouse	dog	F	2.8	Bacterial cystitis	cystocentesis	no	B2	O25:H1	73	73	2665	1	0	1	1	1	1	1	1	1	0	1	0	0	0	0	0	0	1	1	0	0	1	0	1	1	0	0	0	0	1	0	0	0	0
CT437	ESC_WB2953AA_AS	SRR29493161	Toulouse	dog	F	10.4	Subcinical bacteriuria	cystocentesis	yes	A	O51:H40	10	10	24	0	0	0	0	0	0	0	0	0	0	1	0	0	0	0	0	0	0	0	0	0	0	0	1	0	1	0	0	0	0	0	0	0	0
CT454	ESC_WB2955AA_AS	SRR29493159	Toulouse	dog	F	2.0	Bacterial cystitis	cystocentesis	no	B2	O83:H31	372	372	9	0	0	0	1	1	1	1	1	1	1	1	0	1	0	0	1	0	0	0	0	0	1	1	1	0	1	0	0	0	0	0	0	0	0
CT528	ESC_WB2958AA_AS	SRR29493158	Toulouse	dog	M	4.3	Subcinical bacteriuria	cystocentesis	yes	B2	O1:H7	95	95	89	0	0	0	1	1	1	1	1	0	1	1	0	0	0	0	0	0	0	0	0	0	0	0	1	1	0	1	1	0	0	0	0	0	0
CT531	ESC_WB2960AA_AS	SRR29493157	Toulouse	dog	M	1.5	Subcinical bacteriuria	cystocentesis	yes	B2	O2:H5	355	73	154	0	0	0	1	1	1	1	1	0	1	1	0	1	1	0	1	0	1	1	0	0	1	0	1	1	0	0	.	0	0	1	0	1	0
CT56	ESC_WB2961AA_AS	SRR29493156	Toulouse	dog	F	0.6	Subcinical bacteriuria	cystocentesis	yes	B2	O2:H6	141	141	5	1	1	0	1	1	1	1	1	1	1	1	0	1	0	0	1	0	1	1	0	0	1	0	1	1	0	1	1	0	0	0	0	0	0
CT580	ESC_WB2962AA_AS	SRR29493155	Toulouse	dog	M	9.4	Subcinical bacteriuria	cystocentesis	yes	B2	O22:H1	104	73	2	0	0	1	1	1	1	1	1	0	1	1	0	1	0	0	1	0	0	0	0	0	1	1	1	1	1	0	.	0	0	0	0	0	0
CT585	ESC_WB2963AA_AS	SRR29493154	Toulouse	dog	M	11.5	Subcinical bacteriuria	cystocentesis	no	B2	O2:H6	141	141	14	1	1	1	1	1	1	1	1	1	1	1	0	1	0	0	1	0	0	1	0	0	1	1	1	1	0	1	1	0	0	0	0	0	0
CT591	ESC_WB2967AA_AS	SRR29493153	Toulouse	dog	F	10.1	Subcinical bacteriuria	cystocentesis	no	B2	O4:H5	12	12	356	1	1	0	1	1	1	1	1	1	1	1	0	0	0	0	0	0	1	1	0	0	0	0	1	0	0	0	0	0	0	0	0	0	0
CT704	ESC_WB2966AA_AS	SRR29493152	Toulouse	dog	M	11.2	Subcinical bacteriuria	micturition	no	B1	?:H8	101	101	86	0	0	0	0	0	1	0	0	0	0	0	0	0	0	1	0	0	0	0	0	0	0	0	1	0	0	0	0	0	0	0	1	1	1
CT705	ESC_WB2969AA_AS	SRR29493151	Toulouse	dog	F	6.7	Bacterial cystitis	cystocentesis	no	B2	O4:H5	12	12	2667	1	1	0	1	1	1	1	1	1	1	1	0	0	0	0	1	0	0	0	0	0	0	0	1	1	1	0	0	1	0	0	1	1	1
CT96	ESC_WB2971AA_AS	SRR29493150	Toulouse	dog	F	12.8	Bacterial cystitis	cystocentesis	no	B2	O4:H31	372	372	9	1	1	0	1	1	1	1	1	1	1	1	0	1	0	0	1	0	1	1	0	0	1	0	1	0	0	0	0	0	0	0	0	0	0
CT98	ESC_WB2972AA_AS	SRR29493148	Toulouse	dog	M	14.4	Subcinical bacteriuria	cystocentesis	no	B2	?:H1	11804	73	99	1	1	1	1	1	1	1	1	1	1	1	0	0	0	0	0	0	1	1	0	0	0	0	1	1	0	0	0	1	0	0	0	0	0
FA104	ESC_WB2838AA_AS	SRR29493147	Maisons-Alfort	cat	M	14.8	Bacterial cystitis	cystocentesis	yes	B2	O4:H5	12	12	223	1	1	0	1	1	1	1	1	1	1	1	0	1	1	0	1	0	0	1	0	0	0	1	1	1	1	0	0	1	0	0	0	0	0
FA127	ESC_WB2848AA_AS	SRR29493146	Maisons-Alfort	cat	M	12.4	Bacterial cystitis	cystocentesis	no	B2	O25:H1	73	73	1431	1	1	1	1	1	1	1	1	1	1	0	0	0	0	0	0	0	0	0	0	0	0	0	1	1	0	0	0	0	0	0	0	0	0
FA14	ESC_WB2860AA_AS	SRR29493145	Maisons-Alfort	cat	M	4.6	Subcinical bacteriuria	cystocentesis	no	B2	O75:H5	1193	14	64	0	0	0	1	1	1	1	1	0	0	1	0	0	1	0	0	0	1	1	0	0	0	0	1	0	0	0	0	0	0	0	0	0	0
FA140	ESC_WB2854AA_AS	SRR29493144	Maisons-Alfort	cat	M	4.6	Pyelonephritis	cystocentesis	no	B2	O8:H14	136		3	1	1	1	0	0	1	1	1	1	1	1	0	1	1	1	1	0	0	0	0	1	0	0	1	1	1	0	0	0	0	0	1	1	1
FA141	ESC_WB2853AA_AS	SRR29493143	Maisons-Alfort	cat	M	4.9	Subcinical bacteriuria	cystocentesis	no	B2	O2:H1	135		2	0	0	0	1	1	1	0	1	0	0	1	0	0	0	0	0	0	0	0	0	0	0	0	1	1	1	0	0	1	0	0	0	0	0
FA142	ESC_WB2856AA_AS	SRR29493142	Maisons-Alfort	cat	F	17.2	Subcinical bacteriuria	cystocentesis	no	B2	O6:H5	12014		141	1	1	0	1	1	1	1	1	1	1	1	0	1	0	0	1	0	0	1	0	0	1	1	1	1	1	1	1	0	0	0	0	0	0
FA151	ESC_WB2861AA_AS	SRR29493141	Maisons-Alfort	cat	F	8.8	Bacterial cystitis	cystocentesis	no	B2	O25:H1	73	73	9	1	0	1	1	1	1	1	1	1	1	1	0	1	0	0	1	0	0	1	0	0	0	1	1	1	0	0	0	0	1	0	0	0	0
FA155	ESC_WB2862AA_AS	SRR29493140	Maisons-Alfort	cat	M	15.7	Bacterial cystitis	cystocentesis	no	B2	O6:H31	127	127	181	1	1	0	1	1	1	1	1	1	1	1	0	1	0	0	1	0	1	1	0	0	1	0	1	1	1	0	0	0	0	0	0	0	0
FA156	ESC_WB2863AA_AS	SRR29493139	Maisons-Alfort	cat	M	11.8	Subcinical bacteriuria	cystocentesis	no	B1	?:H7	196		31	0	0	0	0	0	0	0	0	0	0	1	0	1	0	0	1	0	0	0	0	0	1	1	1	0	1	0	0	0	0	0	0	0	0
FA168	ESC_WB2867AA_AS	SRR29493284	Maisons-Alfort	cat	F	13.7	Bacterial cystitis	cystocentesis	no	B2	O2:H1	73	73	13	1	1	1	1	1	1	1	1	1	1	0	0	0	0	0	0	0	0	1	0	0	0	0	1	1	0	0	0	1	0	0	0	0	0
FA17	ESC_WB2869AA_AS	SRR29493283	Maisons-Alfort	cat	F	5.9	Subcinical bacteriuria	cystocentesis	no	A	O51:H40	10	10	24	0	0	0	1	0	0	0	0	0	0	1	0	1	0	0	1	0	0	1	0	0	1	1	1	0	1	0	0	0	0	0	0	0	0
FA194	ESC_WB2871AA_AS	SRR29493282	Maisons-Alfort	cat	F	10.1	Subcinical bacteriuria	cystocentesis	no	A	?:H21	1564		nf	0	0	0	0	0	1	1	0	0	1	1	0	0	0	0	0	0	1	1	0	0	1	0	1	0	0	0	0	0	0	0	0	0	0
FA202	ESC_WB2876AA_AS	SRR29493281	Maisons-Alfort	cat	M	20.6	Pyelonephritis	cystocentesis	no	B2	O2:H6	141	141	5	1	1	0	1	1	1	1	1	1	1	1	1	1	0	1	1	0	1	0	0	1	1	0	1	1	1	1	1	0	0	0	0	0	0
FA65	ESC_WB2888AA_AS	SRR29493280	Maisons-Alfort	cat	F	13.8	Bacterial cystitis	cystocentesis	no	B2	O2:H1	73	73	13	1	1	1	1	1	1	1	1	1	1	1	1	1	1	1	1	0	1	0	0	0	1	0	1	1	1	0	0	1	0	0	0	0	0
FA68	ESC_WB2889AA_AS	SRR29493279	Maisons-Alfort	cat	F	8.6	Pyelonephritis	cystocentesis	no	B2	O25:H1	73	73	1593	1	1	1	1	1	1	1	1	1	1	1	0	1	1	0	1	0	1	1	0	0	0	1	1	1	1	0	0	0	1	0	0	0	0
FA70	ESC_WB2890AA_AS	SRR29493278	Maisons-Alfort	cat	M	4.8	Subcinical bacteriuria	cystocentesis	no	B2	O2:H1	73	73	13	1	1	1	1	1	1	1	1	1	1	1	1	1	0	1	1	0	0	1	0	0	1	0	1	1	1	0	0	1	0	0	0	0	0
FA78	ESC_WB2891AA_AS	SRR29493277	Maisons-Alfort	cat	F	5.8	Pyelonephritis	cystocentesis	no	B2	O21:H14	929		458	1	1	0	1	1	1	1	1	1	1	1	0	0	1	0	0	0	1	1	0	0	1	0	1	1	1	0	0	0	0	0	0	0	0
FA97	ESC_WB2899AA_AS	SRR29493276	Maisons-Alfort	cat	F	14.6	Pyelonephritis	cystocentesis	no	B2	O2:H1	73	73	13	1	0	1	1	1	1	1	1	1	1	1	1	1	0	1	1	0	0	1	0	0	1	0	1	1	1	0	0	1	0	0	0	0	0
FN23	ESC_WB2901AA_AS	SRR29493275	Nantes	cat	F	17.7	Bacterial cystitis	cystocentesis	no	B2	O2:H1	968	73	239	1	1	1	1	1	1	0	1	1	1	1	0	1	0	0	1	0	1	0	0	0	0	0	1	1	1	0	0	1	0	0	0	0	0
FN50	ESC_WB2904AA_AS	SRR29493273	Nantes	cat	F	16.8	Bacterial cystitis	cystocentesis	no	B2	O6:H5	83		21	1	1	0	1	1	1	1	1	1	1	1	0	1	0	0	1	0	0	0	0	0	1	1	1	1	1	0	0	1	0	0	0	0	0
FN51	ESC_WB2906AA_AS	SRR29493272	Nantes	cat	F	14.6	Pyelonephritis	cystocentesis	no	B2	O6:H31	127	127	1459	1	0	0	1	1	1	1	1	1	1	1	0	1	0	0	1	0	1	1	0	0	1	1	1	1	0	0	0	0	0	0	0	0	0
FN73	ESC_WB2911AA_AS	SRR29493271	Nantes	cat	F	15.7	Subcinical bacteriuria	cystocentesis	no	B1	?:H9	162	469	32	0	0	0	0	0	1	1	0	0	0	0	0	0	1	1	0	0	0	1	0	0	0	0	1	0	0	0	0	0	0	0	1	1	1
FT101	ESC_WB2912AA_AS	SRR29493270	Toulouse	cat	F	9.9	Pyelonephritis	cystocentesis	no	B2	O2:H6	998		76	1	1	0	1	1	1	0	1	1	0	1	0	1	0	1	0	0	1	0	0	0	0	0	1	1	1	1	1	0	0	0	1	1	1
FT103	ESC_WB2914AA_AS	SRR29493269	Toulouse	cat	M	1.8	Pyelonephritis	cystocentesis	no	B2	O120:H31	73	73	9	0	0	1	1	1	1	0	1	0	0	1	0	1	0	1	1	0	0	1	0	0	0	1	1	1	1	0	0	0	0	0	1	1	1
FT105	ESC_WB2915AA_AS	SRR29493268	Toulouse	cat	F	16.5	Pyelonephritis	cystocentesis	no	B2	O6:H1	1735	73	102	1	1	1	1	1	1	1	1	1	1	1	0	1	0	0	1	0	0	1	0	0	1	1	1	1	1	0	0	0	0	0	0	0	0
FT167	ESC_WB2924AA_AS	SRR29493267	Toulouse	cat	F	17.2	Subcinical bacteriuria	cystocentesis	no	B2	O25:H1	73	73	102	1	0	1	1	1	1	1	1	1	1	1	0	1	1	0	1	0	1	1	0	0	0	1	1	1	1	0	0	0	1	0	0	0	0
FT171	ESC_WB2925AA_AS	SRR29493266	Toulouse	cat	F	11.6	Pyelonephritis	cystocentesis	no	B2	O2:H1	73	73	553	1	1	1	1	1	1	1	1	1	1	1	0	1	1	0	1	0	1	1	0	0	1	1	1	1	0	0	0	0	0	0	0	0	0
FT202	ESC_WB2929AA_AS	SRR29493265	Toulouse	cat	F	13.3	Subcinical bacteriuria	cystocentesis	no	B2	O6:H5	83		21	1	1	0	1	1	1	1	1	1	1	1	0	1	0	0	1	0	0	1	0	0	1	1	1	1	1	0	0	1	0	0	0	0	0
FT219	ESC_WB2931AA_AS	SRR29493264	Toulouse	cat	M	4.8	Bacterial cystitis	cystocentesis	no	C	O78:H4	23	23	35	0	0	0	0	0	1	1	0	0	1	0	0	0	0	1	0	0	0	0	0	0	0	0	1	0	0	0	0	0	0	0	1	1	1
FT272	ESC_WB2934AA_AS	SRR29493262	Toulouse	cat	F	18.4	Pyelonephritis	cystocentesis	no	B2	O6:H1	73	73	103	1	1	1	1	1	1	1	1	1	1	1	0	1	1	0	1	0	1	1	0	0	0	0	1	1	1	0	0	0	0	0	0	0	0
FT328	ESC_WB2938AA_AS	SRR29493261	Toulouse	cat	F	16.7	Bacterial cystitis	micturition	no	B2	O2:H6	141	141	14	1	1	1	1	1	1	1	1	1	1	1	0	1	0	0	1	0	0	1	0	0	1	1	1	1	1	0	0	0	1	0	0	0	0
FT337	ESC_WB2940AA_AS	SRR29493260	Toulouse	cat	F	17.0	Bacterial cystitis	cystocentesis	no	B2	O22:H5	646		2666	0	0	1	1	1	1	1	1	1	1	1	0	1	0	0	1	0	1	0	0	0	0	1	1	1	1	0	0	0	0	0	0	0	0
FT387	ESC_WB2944AA_AS	SRR29493259	Toulouse	cat	M	11.8	Bacterial cystitis	micturition	no	B2	O6:H1	73	73	1512	1	1	1	1	1	1	1	1	1	1	1	0	1	0	0	1	0	1	1	0	0	1	0	1	1	1	0	0	0	0	0	0	0	0
FT411	ESC_WB2948AA_AS	SRR29493258	Toulouse	cat	F	13.3	Pyelonephritis	cystocentesis	no	B2	O25:H1	73	73	9	1	1	1	1	1	1	1	1	1	0	1	0	0	0	0	1	0	0	0	1	0	0	1	1	1	1	0	0	0	1	0	0	0	0
FT416	ESC_WB2949AA_AS	SRR29493257	Toulouse	cat	F	14.8	Subcinical bacteriuria	cystocentesis	no	B2	O25:H1	73	73	9	1	0	1	1	1	1	1	1	1	1	1	0	1	1	0	1	0	1	1	0	0	0	0	1	1	1	0	0	0	1	0	0	0	0
FT436	ESC_WB2952AA_AS	SRR29493256	Toulouse	cat	F	9.9	Subcinical bacteriuria	cystocentesis	no	B2	O6:H1	73	73	103	1	1	1	1	1	1	1	1	1	1	1	0	1	1	0	1	0	1	1	0	0	0	0	1	1	1	0	0	0	0	0	0	0	0
FT438	ESC_WB2954AA_AS	SRR29493255	Toulouse	cat	M	13.4	Bacterial cystitis	micturition	no	B2	O2:H14	2015		197	1	1	0	1	1	1	1	1	1	1	1	0	1	0	0	1	0	0	1	0	0	1	1	1	1	1	0	0	0	0	0	0	0	0
FT503	ESC_WB2956AA_AS	SRR29493254	Toulouse	cat	M	7.7	Subcinical bacteriuria	cystocentesis	yes	B2	O2:H1	1154	73	9	1	1	1	1	1	1	1	1	1	1	1	0	1	0	0	1	0	1	1	0	0	1	1	1	1	1	0	0	0	0	0	0	0	0
FT524	ESC_WB2957AA_AS	SRR29493253	Toulouse	cat	F	12.5	Bacterial cystitis	cystocentesis	no	B2	O25:H1	73	73	103	1	0	1	1	0	1	1	1	0	1	1	0	1	1	0	1	0	1	1	0	0	0	1	1	1	1	0	0	0	1	0	0	0	0
FT559	ESC_WB2959AA_AS	SRR29493251	Toulouse	cat	F	11.8	Bacterial cystitis	cystocentesis	no	B2	O2:H1	73	73	13	1	0	1	1	0	1	1	1	1	1	1	1	1	1	1	1	0	1	1	0	0	1	0	1	1	1	0	0	1	0	0	0	0	0
FT622	ESC_WB2964AA_AS	SRR29493250	Toulouse	cat	F	9.5	Bacterial cystitis	cystocentesis	yes	B2	O25:H1	73	73	9	1	1	1	1	0	1	1	1	1	1	1	0	1	1	0	1	0	1	1	0	0	1	1	1	1	1	0	0	1	0	0	0	0	0
FT652	ESC_WB2965AA_AS	SRR29493249	Toulouse	cat	F	12.2	Pyelonephritis	cystocentesis	no	A	O66:H25	2325	467	167	0	0	0	0	0	0	1	0	0	0	0	0	0	0	0	0	0	0	0	0	0	0	0	1	0	0	0	0	0	0	0	0	0	0
FT723	ESC_WB2968AA_AS	SRR29493248	Toulouse	cat	F	9.7	Pyelonephritis	cystocentesis	no	B2	O6:H31	127	127	2	1	1	0	1	0	1	1	1	1	1	1	0	1	0	0	1	0	1	1	0	0	1	0	1	1	0	0	0	0	0	0	0	0	0
FT81	ESC_WB2970AA_AS	SRR29493247	Toulouse	cat	F	10.0	Subcinical bacteriuria	cystocentesis	no	B2	?:H5	83		21	1	1	0	0	1	1	1	1	1	0	1	0	1	0	1	1	0	0	1	0	0	1	1	1	1	1	0	0	1	0	0	1	1	1
* antibiotic treatment during the last six months

## Sheet: Pets_resistance
															Whole genome analysis
Strain	Assembly (Enterobase)	Accession number (NCBI)	Hospital	Animal	Sex	Age	Diagnosis	Specimen	ATB*	Group	O:H	MLST	CC	fimH type	aac(3)-IId_1	aac(3)-VIa_2	aadA5_1	ant(3'')-Ia_1	aph(3'')-Ib_2	aph(3'')-Ib_5	aph(3')-Ia_3	aph(6)-Id_1	blaCMY-2_1	blaCTX-M-15_1	blaSHV-102_1	blaTEM-106_1	blaTEM-1A_1	blaTEM-1B_1	blaTEM-1C_1	ampC_-32T>A	catA1_1	dfrA14_5	dfrA17_1	dfrA1_10	dfrA1_8	dfrA7_5	fosA7_1	lnu(F)_1	mdf(A)_1	mph(A)_2	mph(B)_1	sul1_5	sul2_2	sul2_3	tet(A)_6	tet(B)_1	tet(B)_2	gyrA_S83L	MDR
CA102	ESC_WB2839AA_AS	SRR29493287	Maisons-Alfort	dog	F	10.8	Pyelonephritis	cystocentesiss	yes	D	O15:H18	69	69	27	0	0	0	0	0	1	0	1	0	0	0	0	0	1	0	0	0	0	0	0	0	1	0	0	1	0	0	1	0	1	1	0	0	0	1
CA107	ESC_WB2840AA_AS	SRR29493286	Maisons-Alfort	dog	M	12.0	Bacterial cystitis	cystocentesis	no	B2	O2:H14	2015		197	0	0	0	0	0	0	0	0	0	0	0	0	0	0	0	0	0	0	0	0	0	0	0	0	1	0	0	0	0	0	0	0	0	0	0
CA11	ESC_WB2845AA_AS	SRR29493226	Maisons-Alfort	dog	F	5.0	Bacterial cystitis	cystocentesis	yes	B2	O25:H4	131	131	30	0	0	1	0	1	0	0	1	0	1	0	0	0	0	0	0	0	0	1	0	0	0	0	0	1	1	0	1	0	0	1	0	0	1	1
CA112	ESC_WB2841AA_AS	SRR29493215	Maisons-Alfort	dog	F	8.7	Bacterial cystitis	cystocentesis	no	B1	OgN31:H49	2520		31	0	0	0	0	0	0	0	0	0	0	0	0	0	0	0	0	0	0	0	0	0	0	0	0	1	0	0	0	0	0	0	0	0	0	0
CA113	ESC_WB2842AA_AS	SRR29493204	Maisons-Alfort	dog	F	3.3	Bacterial cystitis	cystocentesis	yes	F	O153:H42	648	648	58	0	0	0	0	0	0	0	0	0	0	0	0	0	0	0	0	0	0	0	0	0	0	0	0	1	0	0	0	0	0	0	0	0	0	0
CA115	ESC_WB2843AA_AS	SRR29493193	Maisons-Alfort	dog	M	0.6	Bacterial cystitis	micturition	no	B2	O75:H31	372	372	9	0	0	0	0	0	0	0	0	0	0	0	0	0	0	0	0	0	0	0	0	0	0	0	0	1	0	0	0	0	0	0	0	0	0	0
CA116	ESC_WB2844AA_AS	SRR29493182	Maisons-Alfort	dog	F	10.6	Subcinical bacteriuria	cystocentesis	no	B2	O22:H5	646		205	0	0	0	0	0	0	0	0	0	0	0	0	0	0	0	0	0	0	0	0	0	0	0	0	1	0	0	0	0	0	0	0	0	0	0
CA120	ESC_WB2846AA_AS	SRR29493171	Maisons-Alfort	dog	F	11.3	Subcinical bacteriuria	cystocentesis	yes	B2	O22:H1	73	73	103	0	0	0	0	0	0	0	0	0	0	0	0	0	0	0	0	0	0	0	0	0	0	0	0	1	0	0	0	0	0	0	0	0	0	0
CA121	ESC_WB2847AA_AS	SRR29493160	Maisons-Alfort	dog	F	10.0	Bacterial cystitis	cystocentesis	no	B2	Onovel3:H4	1170		20	0	0	0	0	0	0	0	0	0	0	0	0	0	1	0	0	0	0	0	0	0	0	0	0	1	0	0	0	0	0	0	0	0	0	0
CA124	ESC_WB2849AA_AS	SRR29493149	Maisons-Alfort	dog	F	12.1	Bacterial cystitis	cystocentesis	no	B2	O2:H7	80	568	2661	0	0	0	0	0	0	0	0	0	0	0	0	0	0	0	0	0	0	0	0	0	0	0	0	1	0	0	0	0	0	0	0	0	0	0
CA132	ESC_WB2850AA_AS	SRR29493285	Maisons-Alfort	dog	F	6.2	Bacterial cystitis	cystocentesis	yes	B2	O16:H5	131	131	41	0	0	1	0	0	1	0	1	0	0	0	0	0	1	0	0	0	0	1	0	0	0	0	0	1	1	0	1	1	0	1	0	0	1	1
CA133	ESC_WB2852AA_AS	SRR29493274	Maisons-Alfort	dog	F	3.5	Bacterial cystitis	cystocentesis	yes	B2	O75:H31	372	372	9	0	0	0	0	0	0	0	0	0	0	0	0	0	0	0	0	0	0	0	0	0	0	0	0	1	0	0	0	0	0	0	0	0	0	0
CA136	ESC_WB2851AA_AS	SRR29493263	Maisons-Alfort	dog	M	13.6	Bacterial cystitis	cystocentesis	yes	B2	O4:H5	12	12	431	0	0	0	0	0	0	0	0	0	0	0	0	0	0	0	0	0	0	0	0	0	0	0	0	1	0	0	0	0	0	0	0	0	0	0
CA139	ESC_WB2855AA_AS	SRR29493252	Maisons-Alfort	dog	F	0.4	Bacterial cystitis	cystocentesis	yes	B2	O2:H14	2558		1882	0	0	0	0	0	0	0	0	0	0	0	0	0	0	0	0	0	0	0	0	0	0	0	0	1	0	0	0	0	0	0	0	0	0	0
CA144	ESC_WB2857AA_AS	SRR29493241	Maisons-Alfort	dog	M	9.8	Subcinical bacteriuria	cystocentesis	yes	B2	O21:H14	929		509	0	0	0	0	0	0	0	0	0	0	0	0	0	0	0	0	0	0	0	0	0	0	0	0	1	0	0	0	0	0	0	0	0	0	0
CA145	ESC_WB2858AA_AS	SRR29493231	Maisons-Alfort	dog	F	7.7	Bacterial cystitis	cystocentesis	yes	B2	O75:H5	1193	14	64	1	0	1	0	0	1	0	1	0	0	0	0	0	1	0	0	0	0	1	0	0	0	0	0	1	1	0	1	1	0	1	0	0	1	1
CA149	ESC_WB2859AA_AS	SRR29493230	Maisons-Alfort	dog	F	11.2	Bacterial cystitis	cystocentesis	no	B2	O175:H5	12015	155	225	0	0	0	0	0	0	0	0	0	0	0	0	0	0	0	0	0	0	0	0	0	0	0	0	1	0	0	0	0	0	0	0	0	0	0
CA159	ESC_WB2864AA_AS	SRR29493229	Maisons-Alfort	dog	M	17.0	Bacterial cystitis	cystocentesis	no	B2	O134:H31	420		202	0	0	0	0	0	0	0	0	0	0	0	0	0	0	0	0	0	0	0	0	0	0	0	0	1	0	0	0	0	0	0	0	0	0	0
CA162	ESC_WB2866AA_AS	SRR29493228	Maisons-Alfort	dog	F	4.5	Bacterial cystitis	cystocentesis	no	B2	O83:H31	372	372	9	0	0	0	0	0	0	0	0	0	0	0	0	0	0	0	0	0	0	0	0	0	0	0	0	1	0	0	0	0	0	0	0	0	0	0
CA163	ESC_WB2865AA_AS	SRR29493227	Maisons-Alfort	dog	F	12.5	Bacterial cystitis	cystocentesis	no	B2	O4:H5	961	12	306	0	0	0	0	0	0	0	0	0	0	0	0	0	0	0	0	0	0	0	0	0	0	0	0	1	0	0	0	0	0	0	0	0	0	0
CA187	ESC_WB2868AA_AS	SRR29493225	Maisons-Alfort	dog	F	12.9	Subcinical bacteriuria	cystocentesis	no	B2	O4:H31	372	372	9	0	0	0	0	0	0	0	0	0	0	0	0	0	0	0	0	0	0	0	0	0	0	0	0	1	0	0	0	0	0	0	0	0	0	0
CA192	ESC_WB2870AA_AS	SRR29493224	Maisons-Alfort	dog	M	12.4	Subcinical bacteriuria	cystocentesis	no	B2	O6:H31	127	127	2	0	0	0	0	0	0	0	0	0	0	0	0	0	0	0	0	0	0	0	0	0	0	0	0	1	0	0	0	0	0	0	0	0	0	0
CA193	ESC_WB2872AA_AS	SRR29493223	Maisons-Alfort	dog	M	9.5	Bacterial cystitis	cystocentesis	no	B2	O6:H31	127	127	275	0	0	0	0	0	0	0	0	0	0	0	0	0	0	0	0	0	0	0	0	0	0	0	0	1	0	0	0	0	0	0	0	0	0	0
CA196	ESC_WB2873AA_AS	SRR29493222	Maisons-Alfort	dog	F	5.8	Bacterial cystitis	cystocentesis	no	B2	O22:H1	73	73	103	0	0	0	0	0	0	0	0	0	0	0	0	1	0	0	0	0	0	0	0	0	0	0	0	1	0	0	0	0	0	0	0	0	0	0
CA197	ESC_WB2875AA_AS	SRR29493221	Maisons-Alfort	dog	F	7.2	Bacterial cystitis	cystocentesis	no	B2	O22:H1	73	73	103	0	0	0	1	0	0	0	0	0	0	1	0	0	0	0	0	0	0	0	0	0	0	0	0	1	0	0	1	0	0	0	0	0	0	1
CA201	ESC_WB2874AA_AS	SRR29493220	Maisons-Alfort	dog	F	11.0	Bacterial cystitis	cystocentesis	yes	B2	O2:H6	141	141	5	0	0	0	0	0	0	0	0	0	0	0	0	0	0	0	0	0	0	0	0	0	0	0	0	1	0	0	0	0	0	0	0	0	0	0
CA23	ESC_WB2877AA_AS	SRR29493219	Maisons-Alfort	dog	F	10.8	Bacterial cystitis	cystocentesis	no	B2	O4:H5	12	12	5	0	0	0	0	0	0	0	0	0	0	0	0	0	0	0	0	0	0	0	0	0	0	0	0	1	0	0	0	0	0	0	0	0	0	0
CA27	ESC_WB2878AA_AS	SRR29493218	Maisons-Alfort	dog	M	13.4	Bacterial cystitis	cystocentesis	no	B2	O4:H5	961	12	306	0	0	0	0	0	0	0	0	0	0	0	0	0	0	0	0	0	0	0	0	0	0	0	0	1	0	0	0	0	0	0	0	0	0	0
CA28	ESC_WB2879AA_AS	SRR29493217	Maisons-Alfort	dog	F	1.7	Subcinical bacteriuria	cystocentesis	no	B2	O83:H1	135		2	0	0	0	0	0	0	0	0	0	0	0	0	0	0	0	0	0	0	0	0	0	0	0	0	1	0	0	0	0	0	0	0	0	0	0
CA43	ESC_WB2880AA_AS	SRR29493216	Maisons-Alfort	dog	F	11.3	Pyelonephritis	cystocentesis	yes	B2	O15:H31	372	372	9	0	0	0	0	0	0	0	0	0	0	0	0	0	0	0	0	0	0	0	0	0	0	0	0	1	0	0	0	0	0	0	0	0	0	0
CA44	ESC_WB2882AA_AS	SRR29493214	Maisons-Alfort	dog	F	11.0	Bacterial cystitis	cystocentesis	no	B2	O2:H6	998		1479	0	0	0	1	0	0	0	0	0	0	0	0	1	0	0	0	0	0	0	0	1	0	0	0	1	0	0	0	0	0	0	0	0	0	1
CA45	ESC_WB2881AA_AS	SRR29493213	Maisons-Alfort	dog	M	14.0	Subcinical bacteriuria	cystocentesis	no	B2	O25:H1	73	73	9	0	0	0	0	0	0	0	0	0	0	0	0	0	0	0	0	0	0	0	0	0	0	0	0	1	0	0	0	0	0	0	0	0	0	0
CA48	ESC_WB2884AA_AS	SRR29493212	Maisons-Alfort	dog	F	5.9	Subcinical bacteriuria	cystocentesis	no	B1	O8:H10	12016	155	32	0	0	0	0	0	0	0	0	0	0	0	0	0	0	0	0	0	0	0	0	0	0	0	0	1	0	0	0	0	0	0	0	0	0	0
CA5	ESC_WB2886AA_AS	SRR29493211	Maisons-Alfort	dog	F	2.1	Subcinical bacteriuria	cystocentesis	no	B2	O22:H1	104	73	4	0	0	0	0	0	0	0	0	0	0	0	0	0	0	0	0	0	0	0	0	0	0	0	0	1	0	0	0	0	0	0	0	0	0	0
CA57	ESC_WB2883AA_AS	SRR29493210	Maisons-Alfort	dog	F	11.8	Pyelonephritis	cystocentesis	no	B2	O15:H31	372	372	9	0	0	0	0	0	0	0	0	0	0	0	0	0	0	0	0	0	0	0	0	0	0	0	0	1	0	0	0	0	0	0	0	0	0	0
CA58	ESC_WB2885AA_AS	SRR29493209	Maisons-Alfort	dog	M	7.3	Bacterial cystitis	cystocentesis	no	B2	O83:H31	372	372	432	0	0	0	0	0	0	0	0	0	0	0	0	0	0	0	0	0	0	0	0	0	0	0	0	1	0	0	0	0	0	0	0	0	0	0
CA61	ESC_WB2887AA_AS	SRR29493208	Maisons-Alfort	dog	F	0.2	Bacterial cystitis	cystocentesis	no	B2	O83:H31	372	372	9	0	0	0	0	0	0	0	0	0	0	0	0	0	0	0	0	0	0	0	0	0	0	0	0	1	0	0	0	0	0	0	0	0	0	0
CA77	ESC_WB2892AA_AS	SRR29493207	Maisons-Alfort	dog	M	10.0	Bacterial cystitis	cystocentesis	yes	B2	O15:H31	372	372	9	0	1	0	1	0	0	0	0	0	0	0	1	0	0	0	0	0	0	0	0	0	0	0	0	1	0	0	1	0	0	0	0	0	0	1
CA81	ESC_WB2893AA_AS	SRR29493206	Maisons-Alfort	dog	F	9.8	Bacterial cystitis	cystocentesis	yes	B2	O4:H5	12	12	27	0	0	0	0	0	0	0	0	0	0	0	0	0	0	0	0	1	0	0	0	0	0	0	0	1	0	0	0	0	0	0	0	0	1	0
CA84	ESC_WB2894AA_AS	SRR29493205	Maisons-Alfort	dog	F	0.4	Subcinical bacteriuria	cystocentesis	yes	B2	O2:H6	141	141	5	0	0	0	0	0	0	0	0	0	0	0	0	0	0	0	0	0	0	0	0	0	0	0	0	1	0	0	0	0	0	0	0	0	0	0
CA87	ESC_WB2895AA_AS	SRR29493203	Maisons-Alfort	dog	F	10.1	Subcinical bacteriuria	cystocentesis	yes	B2	O4:H31	372	372	9	0	0	0	0	0	0	0	0	0	0	0	0	0	0	0	0	0	0	0	0	0	0	0	0	1	0	0	0	0	0	0	0	0	0	0
CA88	ESC_WB2896AA_AS	SRR29493202	Maisons-Alfort	dog	F	4.3	Subcinical bacteriuria	cystocentesis	yes	B2	O2:H6	998		76	0	0	0	1	0	0	0	0	0	0	0	0	1	0	0	0	0	0	0	0	1	0	0	0	1	0	0	0	0	0	0	0	0	0	1
CA92	ESC_WB2897AA_AS	SRR29493201	Maisons-Alfort	dog	M	10.8	Bacterial cystitis	cystocentesis	no	B2	O4:H5	12017	12	5	0	0	0	0	0	0	0	0	0	0	0	0	0	0	0	0	0	0	0	0	0	0	0	0	1	0	0	0	0	0	0	0	0	0	0
CA95	ESC_WB2898AA_AS	SRR29493200	Maisons-Alfort	dog	F	6.3	Pyelonephritis	cystocentesis	yes	C	O8:H9	88	23	1167	0	0	0	0	0	0	0	0	0	0	0	0	0	0	0	0	0	0	0	0	0	0	0	0	1	0	0	0	0	0	0	0	0	0	0
CT	ESC_WB2900AA_AS	SRR29493199	Nantes	dog	F	0.2	Subcinical bacteriuria	cystocentesis	no	B2	O25:H31	372	372	9	0	0	0	0	0	0	0	0	0	0	0	0	0	0	0	0	0	0	0	0	0	0	0	0	1	0	0	0	0	0	0	0	0	0	0
CN202	ESC_WB2902AA_AS	SRR29493198	Nantes	dog	F	15.4	Subcinical bacteriuria	cystocentesis	no	B2	O117:H28	372	372	9	0	0	0	0	0	0	0	0	0	0	0	0	0	1	0	0	0	0	0	1	0	1	0	0	1	0	1	1	1	0	0	0	0	0	1
CN24	ESC_WB2903AA_AS	SRR29493197	Nantes	dog	M	8.4	Pyelonephritis	cystocentesis	no	D	O17:H18	69	69	27	0	0	0	1	0	0	0	0	0	0	0	0	0	1	0	0	0	0	0	0	0	0	0	0	1	0	0	1	0	0	1	0	0	0	1
CN35	ESC_WB2905AA_AS	SRR29493196	Nantes	dog	F	6.2	Bacterial cystitis	cystocentesis	yes	B1	O8:H9	58	155	31	0	0	0	0	0	0	0	0	0	0	0	0	0	1	0	0	0	0	0	0	0	0	0	0	1	0	0	0	0	0	0	0	0	0	0
CN53	ESC_WB2907AA_AS	SRR29493195	Nantes	dog	F	1.0	Pyelonephritis	cystocentesis	no	B1	O8:H19	3405	469	2662	0	0	0	0	0	0	0	0	0	0	0	0	0	0	0	0	0	0	0	0	0	0	0	0	1	0	0	0	0	0	0	0	0	0	0
CN54	ESC_WB2908AA_AS	SRR29493194	Nantes	dog	M	11.2	Subcinical bacteriuria	cystocentesis	no	A	O41:H45	3489	10	23	0	0	0	0	0	0	0	0	0	0	0	0	0	0	0	0	0	0	0	0	0	0	0	0	1	0	0	0	0	0	0	0	0	0	0
CN55	ESC_WB2909AA_AS	SRR29493192	Nantes	dog	M	11.2	Subcinical bacteriuria	cystocentesis	no	B2	O21:H14	929		2664	0	0	0	0	0	0	0	0	0	0	0	0	0	0	0	0	0	0	0	0	0	0	0	0	1	0	0	0	0	0	0	0	0	0	0
CN59	ESC_WB2910AA_AS	SRR29493191	Nantes	dog	M	11.6	Subcinical bacteriuria	cystocentesis	yes	B2	O75:H7	80	568	1	0	0	0	0	0	0	0	0	0	0	0	0	0	1	0	0	0	0	0	0	0	0	0	0	1	0	0	0	0	0	0	0	0	0	0
CN69	ESC_WB2913AA_AS	SRR29493190	Nantes	dog	M	13.1	Subcinical bacteriuria	cystocentesis	yes	B2	O4:H1	1618	73	9	0	0	0	0	0	0	0	0	0	0	0	0	0	0	0	0	0	0	0	0	0	0	0	0	1	0	0	0	0	0	1	0	0	1	0
CT114	ESC_WB2916AA_AS	SRR29493189	Toulouse	dog	M	3.1	Bacterial cystitis	cystocentesis	yes	B2	O117:H28	372	372	9	0	0	0	0	0	0	0	0	0	0	0	0	0	0	0	0	0	0	0	0	0	0	0	0	1	0	0	0	0	0	0	0	0	0	0
CT133	ESC_WB2917AA_AS	SRR29493188	Toulouse	dog	F	6.5	Bacterial cystitis	cystocentesis	no	B1	O78:H49	2248		1250	0	0	0	0	0	0	0	0	0	0	0	0	0	0	0	0	0	0	0	0	0	0	0	0	1	0	0	0	0	0	0	0	0	0	0
CT136	ESC_WB2918AA_AS	SRR29493187	Toulouse	dog	M	9.3	Subcinical bacteriuria	cystocentesis	no	B2	O83:H31	372	372	71	0	0	0	0	0	0	0	0	0	0	0	0	0	0	0	0	0	0	0	0	0	0	0	0	1	0	0	0	0	0	0	0	0	0	0
CT139	ESC_WB2919AA_AS	SRR29493186	Toulouse	dog	M	14.2	Bacterial cystitis	cystocentesis	no	B2	O1:H7	95	95	27	0	0	0	0	0	0	0	0	0	0	0	0	0	0	0	0	0	0	0	0	0	0	0	0	1	0	0	0	0	0	0	0	1	0	0
CT143	ESC_WB2920AA_AS	SRR29493185	Toulouse	dog	M	6.8	Bacterial cystitis	micturition	no	B2	O75:H31	372	372	211	0	0	0	0	0	0	0	0	0	0	0	0	0	0	0	0	0	0	0	0	0	0	0	0	1	0	0	0	0	0	0	0	0	0	0
CT144	ESC_WB2921AA_AS	SRR29493184	Toulouse	dog	M	5.1	Bacterial cystitis	cystocentesis	no	B2	O4:H5	12	12	223	0	0	0	0	0	1	0	1	0	0	0	0	0	1	0	0	0	0	0	0	0	0	0	0	1	0	0	0	0	1	1	0	0	0	1
CT153	ESC_WB2923AA_AS	SRR29493183	Toulouse	dog	F	10.3	Subcinical bacteriuria	cystocentesis	no	B2	O4:H5	12	12	372	0	0	0	0	0	0	0	0	0	0	0	0	0	0	0	0	0	0	0	0	0	0	0	0	1	0	0	0	0	0	0	0	0	0	0
CT161	ESC_WB2922AA_AS	SRR29493181	Toulouse	dog	F	3.3	Subcinical bacteriuria	cystocentesis	no	B2	O83:H31	12018		9	0	0	0	0	0	0	0	0	0	0	0	0	0	0	0	0	0	0	0	0	0	0	0	0	1	0	0	0	0	0	0	0	0	0	0
CT170	ESC_WB2926AA_AS	SRR29493180	Toulouse	dog	M	11.6	Subcinical bacteriuria	cystocentesis	no	B2	O4:H5	961	12	98	0	0	0	0	0	0	0	0	0	0	0	0	0	1	0	0	0	0	0	1	0	0	0	1	1	0	0	0	1	0	0	0	0	1	1
CT194	ESC_WB2927AA_AS	SRR29493179	Toulouse	dog	F	1.3	Subcinical bacteriuria	cystocentesis	no	G	O85:H8	117		2663	0	0	0	1	0	0	0	0	0	0	0	0	0	1	0	0	0	0	0	0	1	0	0	0	1	0	0	0	1	0	0	0	0	0	1
CT199	ESC_WB2928AA_AS	SRR29493178	Toulouse	dog	M	11.8	Subcinical bacteriuria	cystocentesis	yes	B2	O2:H6	141	141	5	0	0	0	0	0	0	0	0	0	0	0	0	0	0	0	0	0	0	0	0	0	0	0	0	1	0	0	0	0	0	0	0	0	0	0
CT225	ESC_WB2930AA_AS	SRR29493177	Toulouse	dog	F	0.5	Subcinical bacteriuria	cystocentesis	yes	B1	O131:H46	2338		35	0	0	0	0	0	0	0	0	0	0	0	0	0	0	0	0	0	0	0	0	0	0	0	0	1	0	0	0	0	0	0	0	0	0	0
CT227	ESC_WB2932AA_AS	SRR29493176	Toulouse	dog	F	0.3	Subcinical bacteriuria	cystocentesis	no	B2	O2:H31	372	372	12	0	0	0	0	0	0	0	0	0	0	0	0	0	0	0	0	0	0	0	0	0	0	0	0	1	0	0	0	0	0	0	0	0	0	0
CT26	ESC_WB2933AA_AS	SRR29493175	Toulouse	dog	F	5.8	Bacterial cystitis	cystocentesis	yes	B2	O83:H27	978		2	0	0	0	0	0	0	0	0	0	0	0	0	0	0	0	0	0	0	0	0	0	0	0	0	1	0	0	0	0	0	0	0	0	0	0
CT271	ESC_WB2935AA_AS	SRR29493174	Toulouse	dog	M	13.4	Subcinical bacteriuria	micturition	yes	B2	O6:H31	127	127	2	0	0	0	0	0	0	0	0	0	0	0	0	0	0	0	0	0	0	0	0	0	0	0	0	1	0	0	0	0	0	0	0	0	0	0
CT297	ESC_WB2936AA_AS	SRR29493173	Toulouse	dog	F	14.3	Subcinical bacteriuria	cystocentesis	yes	B2	O174:H10	2474		9	0	0	0	0	0	0	0	0	0	0	0	0	0	0	0	0	0	0	0	0	0	0	0	0	1	0	0	0	0	0	0	0	0	0	0
CT3	ESC_WB2945AA_AS	SRR29493172	Toulouse	dog	F	1.3	Bacterial cystitis	cystocentesis	yes	B1	O9:H9	155	155	279	0	0	0	0	0	1	0	1	0	0	0	0	0	1	0	0	0	1	0	0	0	0	0	0	1	0	0	0	1	0	0	0	0	1	1
CT308	ESC_WB2937AA_AS	SRR29493170	Toulouse	dog	F	11.0	Subcinical bacteriuria	cystocentesis	no	B2	O2:H6	141	141	1431	0	0	0	0	0	0	0	0	0	0	0	0	0	0	0	0	0	0	0	0	0	0	0	0	1	0	0	0	0	0	0	0	0	0	0
CT32	ESC_WB2939AA_AS	SRR29493169	Toulouse	dog	M	0.6	Pyelonephritis	cystocentesis	yes	B2	O4:H31	372	372	9	0	0	0	0	0	0	0	0	0	0	0	0	0	0	0	0	0	0	0	0	0	0	0	0	1	0	0	0	0	0	0	0	0	0	0
CT358	ESC_WB2941AA_AS	SRR29493168	Toulouse	dog	F	11.1	Pyelonephritis	cystocentesis	no	B2	O6:H31	127	127	180	0	0	0	0	0	0	0	0	0	0	0	0	0	1	0	0	0	0	0	0	0	0	0	0	1	0	0	0	0	0	0	0	1	0	0
CT365	ESC_WB2942AA_AS	SRR29493167	Toulouse	dog	M	10.7	Bacterial cystitis	cystocentesis	no	B2	O4:H5	961	12	306	0	0	0	0	0	0	0	0	0	0	0	0	0	0	0	0	0	0	0	0	0	0	0	0	1	0	0	0	0	0	0	0	0	0	0
CT383	ESC_WB2943AA_AS	SRR29493166	Toulouse	dog	F	5.8	Bacterial cystitis	cystocentesis	no	B2	O83:H31	372	372	9	0	0	0	0	0	0	0	0	0	0	0	0	0	0	0	0	0	0	0	0	0	0	0	0	1	0	0	0	0	0	0	0	0	0	0
CT40	ESC_WB2946AA_AS	SRR29493165	Toulouse	dog	F	14.2	Pyelonephritis	cystocentesis	yes	F	O11:H25	457		145	0	0	0	0	0	0	0	0	1	0	0	0	0	0	0	0	0	0	0	0	0	0	0	0	1	0	0	0	0	0	0	0	0	0	0
CT410	ESC_WB2947AA_AS	SRR29493164	Toulouse	dog	M	13.6	Pyelonephritis	cystocentesis	no	B2	O6:H31	127	127	2	0	0	0	0	0	0	0	0	0	0	0	0	0	0	0	0	0	0	0	0	0	0	0	0	1	0	0	0	0	0	0	1	0	0	0
CT428	ESC_WB2950AA_AS	SRR29493163	Toulouse	dog	F	8.0	Subcinical bacteriuria	cystocentesis	yes	B2	O2:H31	372	372	9	0	0	0	0	0	0	0	0	1	0	0	0	0	0	0	0	0	0	0	0	0	0	0	0	1	0	0	0	0	0	0	0	0	0	0
CT430	ESC_WB2951AA_AS	SRR29493162	Toulouse	dog	F	2.8	Bacterial cystitis	cystocentesis	no	B2	O25:H1	73	73	2665	0	0	0	0	0	0	0	0	0	0	0	0	0	0	0	0	0	0	0	0	0	0	0	0	1	0	0	0	0	0	0	0	0	0	0
CT437	ESC_WB2953AA_AS	SRR29493161	Toulouse	dog	F	10.4	Subcinical bacteriuria	cystocentesis	yes	A	O51:H40	10	10	24	0	0	0	0	0	0	0	0	0	0	0	0	0	0	0	0	0	0	0	0	0	0	0	0	1	0	0	0	0	0	0	0	0	0	0
CT454	ESC_WB2955AA_AS	SRR29493159	Toulouse	dog	F	2.0	Bacterial cystitis	cystocentesis	no	B2	O83:H31	372	372	9	0	0	0	0	0	0	0	0	0	0	0	0	0	0	0	0	0	0	0	0	0	0	0	0	1	0	0	0	0	0	1	0	0	0	0
CT528	ESC_WB2958AA_AS	SRR29493158	Toulouse	dog	M	4.3	Subcinical bacteriuria	cystocentesis	yes	B2	O1:H7	95	95	89	0	0	0	0	0	0	0	0	0	0	0	0	0	0	0	0	0	0	0	0	0	0	0	0	1	0	0	0	0	0	0	0	0	0	0
CT531	ESC_WB2960AA_AS	SRR29493157	Toulouse	dog	M	1.5	Subcinical bacteriuria	cystocentesis	yes	B2	O2:H5	355	73	154	0	0	0	0	0	0	0	0	0	0	0	0	0	0	0	0	0	0	0	0	0	0	0	0	1	0	0	0	0	0	0	0	0	0	0
CT56	ESC_WB2961AA_AS	SRR29493156	Toulouse	dog	F	0.6	Subcinical bacteriuria	cystocentesis	yes	B2	O2:H6	141	141	5	0	0	0	0	0	0	0	0	0	0	0	0	0	0	0	0	0	0	0	0	0	0	0	0	1	0	0	0	0	0	0	0	0	0	0
CT580	ESC_WB2962AA_AS	SRR29493155	Toulouse	dog	M	9.4	Subcinical bacteriuria	cystocentesis	yes	B2	O22:H1	104	73	2	0	0	0	0	0	0	0	0	0	0	0	0	0	0	0	0	0	0	0	0	0	0	0	0	1	0	0	0	0	0	0	0	0	0	0
CT585	ESC_WB2963AA_AS	SRR29493154	Toulouse	dog	M	11.5	Subcinical bacteriuria	cystocentesis	no	B2	O2:H6	141	141	14	0	0	0	1	0	0	0	0	0	0	0	0	0	0	0	0	0	0	0	0	0	0	0	0	1	0	0	1	0	0	1	0	0	0	1
CT591	ESC_WB2967AA_AS	SRR29493153	Toulouse	dog	F	10.1	Subcinical bacteriuria	cystocentesis	no	B2	O4:H5	12	12	356	0	0	0	0	0	1	0	1	0	0	0	0	0	1	0	0	0	0	0	0	0	0	0	0	1	0	0	0	0	1	1	0	0	0	1
CT704	ESC_WB2966AA_AS	SRR29493152	Toulouse	dog	M	11.2	Subcinical bacteriuria	micturition	no	B1	?:H8	101	101	86	0	0	0	0	0	0	0	0	0	0	0	0	0	0	0	0	0	0	0	0	0	0	0	0	1	0	0	0	0	0	0	0	0	1	0
CT705	ESC_WB2969AA_AS	SRR29493151	Toulouse	dog	F	6.7	Bacterial cystitis	cystocentesis	no	B2	O4:H5	12	12	2667	0	0	0	0	0	0	0	0	0	0	0	0	0	0	0	0	0	0	0	0	0	0	0	0	1	0	0	0	0	0	0	0	0	0	0
CT96	ESC_WB2971AA_AS	SRR29493150	Toulouse	dog	F	12.8	Bacterial cystitis	cystocentesis	no	B2	O4:H31	372	372	9	0	0	0	0	0	0	0	0	0	0	0	0	0	0	0	0	0	0	0	0	0	0	0	0	1	0	0	0	0	0	0	0	0	0	0
CT98	ESC_WB2972AA_AS	SRR29493148	Toulouse	dog	M	14.4	Subcinical bacteriuria	cystocentesis	no	B2	?:H1	11804	73	99	0	0	0	0	0	0	0	0	0	0	0	0	0	0	0	0	0	0	0	0	0	0	0	0	1	0	0	0	0	0	0	0	0	0	0
FA104	ESC_WB2838AA_AS	SRR29493147	Maisons-Alfort	cat	M	14.8	Bacterial cystitis	cystocentesis	yes	B2	O4:H5	12	12	223	0	0	0	0	0	0	0	0	0	0	0	0	0	0	0	0	0	0	0	0	0	0	0	0	1	0	0	0	0	0	0	0	0	0	0
FA127	ESC_WB2848AA_AS	SRR29493146	Maisons-Alfort	cat	M	12.4	Bacterial cystitis	cystocentesis	no	B2	O25:H1	73	73	1431	0	0	0	0	0	0	0	0	0	0	0	0	0	0	0	0	0	0	0	0	0	0	0	0	1	0	0	0	0	0	0	0	0	0	0
FA14	ESC_WB2860AA_AS	SRR29493145	Maisons-Alfort	cat	M	4.6	Subcinical bacteriuria	cystocentesis	no	B2	O75:H5	1193	14	64	1	0	1	0	0	1	0	1	0	0	0	0	0	1	0	0	0	0	1	0	0	0	0	0	1	1	0	1	1	0	1	0	0	1	1
FA140	ESC_WB2854AA_AS	SRR29493144	Maisons-Alfort	cat	M	4.6	Pyelonephritis	cystocentesis	no	B2	O8:H14	136		3	0	0	0	0	0	0	0	0	0	0	0	0	0	0	0	0	0	0	0	0	0	0	0	0	1	0	0	0	0	0	0	0	0	0	0
FA141	ESC_WB2853AA_AS	SRR29493143	Maisons-Alfort	cat	M	4.9	Subcinical bacteriuria	cystocentesis	no	B2	O2:H1	135		2	0	0	0	0	0	0	0	0	0	0	0	0	0	1	0	0	0	0	0	0	0	0	0	0	1	0	0	0	0	0	0	0	0	1	1
FA142	ESC_WB2856AA_AS	SRR29493142	Maisons-Alfort	cat	F	17.2	Subcinical bacteriuria	cystocentesis	no	B2	O6:H5	12014		141	0	0	0	0	0	0	0	0	0	0	0	0	0	0	0	0	0	0	0	0	0	0	0	0	1	0	0	0	0	0	0	0	0	0	0
FA151	ESC_WB2861AA_AS	SRR29493141	Maisons-Alfort	cat	F	8.8	Bacterial cystitis	cystocentesis	no	B2	O25:H1	73	73	9	0	0	0	0	0	0	0	0	0	0	0	0	0	0	0	0	0	0	0	0	0	0	0	0	1	0	0	0	0	0	0	0	0	0	0
FA155	ESC_WB2862AA_AS	SRR29493140	Maisons-Alfort	cat	M	15.7	Bacterial cystitis	cystocentesis	no	B2	O6:H31	127	127	181	0	0	0	0	0	0	0	0	0	0	0	0	0	0	0	0	0	0	0	0	0	0	0	0	1	0	0	0	0	0	0	1	0	0	0
FA156	ESC_WB2863AA_AS	SRR29493139	Maisons-Alfort	cat	M	11.8	Subcinical bacteriuria	cystocentesis	no	B1	?:H7	196		31	0	0	0	0	0	0	0	0	0	0	0	0	0	0	0	0	0	0	0	0	0	0	1	0	1	0	0	0	0	0	0	0	0	0	0
FA168	ESC_WB2867AA_AS	SRR29493284	Maisons-Alfort	cat	F	13.7	Bacterial cystitis	cystocentesis	no	B2	O2:H1	73	73	13	0	0	0	0	0	0	0	0	0	0	0	0	0	0	0	0	0	0	0	0	0	0	0	0	1	0	0	0	0	0	0	0	0	0	0
FA17	ESC_WB2869AA_AS	SRR29493283	Maisons-Alfort	cat	F	5.9	Subcinical bacteriuria	cystocentesis	no	A	O51:H40	10	10	24	0	0	0	0	0	0	0	0	0	0	0	0	0	0	0	0	0	0	0	0	0	0	0	0	1	0	0	0	0	0	0	0	0	0	0
FA194	ESC_WB2871AA_AS	SRR29493282	Maisons-Alfort	cat	F	10.1	Subcinical bacteriuria	cystocentesis	no	A	?:H21	1564		nf	0	0	0	1	0	0	0	0	0	0	0	0	0	0	0	0	0	0	0	0	0	0	0	0	1	0	0	0	1	0	1	0	1	0	1
FA202	ESC_WB2876AA_AS	SRR29493281	Maisons-Alfort	cat	M	20.6	Pyelonephritis	cystocentesis	no	B2	O2:H6	141	141	5	0	0	0	0	0	0	0	0	0	0	0	0	0	0	0	0	0	0	0	0	0	0	0	0	1	0	0	0	0	0	0	0	0	0	0
FA65	ESC_WB2888AA_AS	SRR29493280	Maisons-Alfort	cat	F	13.8	Bacterial cystitis	cystocentesis	no	B2	O2:H1	73	73	13	0	0	0	0	0	0	0	0	0	0	0	0	0	0	0	0	0	0	0	0	0	0	0	0	1	0	0	0	0	0	0	0	0	0	0
FA68	ESC_WB2889AA_AS	SRR29493279	Maisons-Alfort	cat	F	8.6	Pyelonephritis	cystocentesis	no	B2	O25:H1	73	73	1593	0	0	0	0	0	0	0	0	0	0	0	0	0	0	0	0	0	0	0	0	0	0	0	0	1	0	0	0	0	0	0	0	0	0	0
FA70	ESC_WB2890AA_AS	SRR29493278	Maisons-Alfort	cat	M	4.8	Subcinical bacteriuria	cystocentesis	no	B2	O2:H1	73	73	13	0	0	0	0	0	0	0	0	0	0	0	0	0	0	0	0	0	0	0	0	0	0	0	0	1	0	0	0	0	0	0	0	0	0	0
FA78	ESC_WB2891AA_AS	SRR29493277	Maisons-Alfort	cat	F	5.8	Pyelonephritis	cystocentesis	no	B2	O21:H14	929		458	0	0	0	0	0	0	0	0	0	0	0	0	0	0	0	0	0	0	0	0	0	0	0	0	1	0	0	0	0	0	0	0	0	0	0
FA97	ESC_WB2899AA_AS	SRR29493276	Maisons-Alfort	cat	F	14.6	Pyelonephritis	cystocentesis	no	B2	O2:H1	73	73	13	0	0	0	0	0	0	0	0	0	0	0	0	0	0	0	0	0	0	0	0	0	0	0	0	1	0	0	0	0	0	0	0	0	0	0
FN23	ESC_WB2901AA_AS	SRR29493275	Nantes	cat	F	17.7	Bacterial cystitis	cystocentesis	no	B2	O2:H1	968	73	239	0	0	0	0	0	0	0	0	0	0	0	0	0	0	0	0	0	0	0	0	0	0	0	0	1	0	0	0	0	0	0	0	0	0	0
FN50	ESC_WB2904AA_AS	SRR29493273	Nantes	cat	F	16.8	Bacterial cystitis	cystocentesis	no	B2	O6:H5	83		21	0	0	0	0	0	0	0	0	0	0	0	0	0	0	0	0	0	0	0	0	0	0	0	0	1	0	0	0	0	0	0	0	0	0	0
FN51	ESC_WB2906AA_AS	SRR29493272	Nantes	cat	F	14.6	Pyelonephritis	cystocentesis	no	B2	O6:H31	127	127	1459	0	0	0	0	0	0	0	0	0	0	0	0	0	0	0	0	0	0	0	0	0	0	0	0	1	0	0	0	0	0	0	1	0	0	0
FN73	ESC_WB2911AA_AS	SRR29493271	Nantes	cat	F	15.7	Subcinical bacteriuria	cystocentesis	no	B1	?:H9	162	469	32	0	0	0	0	0	0	0	0	0	0	0	0	0	0	0	0	0	0	0	0	0	0	0	0	1	0	0	0	0	0	0	0	0	1	0
FT101	ESC_WB2912AA_AS	SRR29493270	Toulouse	cat	F	9.9	Pyelonephritis	cystocentesis	no	B2	O2:H6	998		76	0	0	0	0	0	0	0	0	0	0	0	0	0	0	1	0	0	0	0	0	0	0	0	0	1	0	0	0	0	0	1	0	0	0	0
FT103	ESC_WB2914AA_AS	SRR29493269	Toulouse	cat	M	1.8	Pyelonephritis	cystocentesis	no	B2	O120:H31	73	73	9	0	0	0	1	0	1	0	1	0	0	0	0	0	1	0	0	0	0	0	1	0	0	0	0	1	0	1	1	0	1	1	0	0	0	1
FT105	ESC_WB2915AA_AS	SRR29493268	Toulouse	cat	F	16.5	Pyelonephritis	cystocentesis	no	B2	O6:H1	1735	73	102	0	0	0	0	0	0	0	0	0	0	0	0	0	0	0	0	0	0	0	0	0	0	0	0	1	0	0	0	0	0	0	0	0	0	0
FT167	ESC_WB2924AA_AS	SRR29493267	Toulouse	cat	F	17.2	Subcinical bacteriuria	cystocentesis	no	B2	O25:H1	73	73	102	0	0	0	0	0	0	0	0	0	0	0	0	0	0	0	0	0	0	0	0	0	0	0	0	1	0	0	0	0	0	0	0	0	0	0
FT171	ESC_WB2925AA_AS	SRR29493266	Toulouse	cat	F	11.6	Pyelonephritis	cystocentesis	no	B2	O2:H1	73	73	553	0	0	0	0	0	0	0	0	0	0	0	0	0	0	0	0	0	0	0	0	0	0	0	0	1	0	0	0	0	0	0	0	0	0	0
FT202	ESC_WB2929AA_AS	SRR29493265	Toulouse	cat	F	13.3	Subcinical bacteriuria	cystocentesis	no	B2	O6:H5	83		21	0	0	0	0	0	0	0	0	0	0	0	0	0	0	0	0	0	0	0	0	0	0	0	0	1	0	0	0	0	0	0	0	0	0	0
FT219	ESC_WB2931AA_AS	SRR29493264	Toulouse	cat	M	4.8	Bacterial cystitis	cystocentesis	no	C	O78:H4	23	23	35	0	0	0	1	0	1	0	1	0	0	0	0	0	1	0	0	0	0	0	1	0	0	0	0	1	0	0	1	0	1	1	0	0	1	1
FT272	ESC_WB2934AA_AS	SRR29493262	Toulouse	cat	F	18.4	Pyelonephritis	cystocentesis	no	B2	O6:H1	73	73	103	0	0	0	0	0	0	0	0	0	0	0	0	0	0	0	0	0	0	0	0	0	0	0	0	1	0	0	0	0	0	0	0	0	0	0
FT328	ESC_WB2938AA_AS	SRR29493261	Toulouse	cat	F	16.7	Bacterial cystitis	micturition	no	B2	O2:H6	141	141	14	0	0	0	0	0	0	0	0	0	0	0	0	0	0	0	0	0	0	0	0	0	0	0	0	1	0	0	0	0	0	0	0	0	0	0
FT337	ESC_WB2940AA_AS	SRR29493260	Toulouse	cat	F	17.0	Bacterial cystitis	cystocentesis	no	B2	O22:H5	646		2666	0	0	0	0	0	0	0	0	0	0	0	0	0	0	0	0	0	0	0	0	0	0	0	0	1	0	0	0	0	0	0	0	0	0	0
FT387	ESC_WB2944AA_AS	SRR29493259	Toulouse	cat	M	11.8	Bacterial cystitis	micturition	no	B2	O6:H1	73	73	1512	0	0	0	0	0	0	0	0	0	0	0	0	0	0	0	0	0	0	0	0	0	0	0	0	1	0	0	0	0	0	0	0	0	0	0
FT411	ESC_WB2948AA_AS	SRR29493258	Toulouse	cat	F	13.3	Pyelonephritis	cystocentesis	no	B2	O25:H1	73	73	9	0	0	0	0	1	0	1	1	0	0	0	0	0	1	0	0	0	0	0	0	0	0	0	0	1	0	0	0	0	0	0	0	0	0	0
FT416	ESC_WB2949AA_AS	SRR29493257	Toulouse	cat	F	14.8	Subcinical bacteriuria	cystocentesis	no	B2	O25:H1	73	73	9	0	0	0	0	0	0	0	0	0	0	0	0	0	0	0	0	0	0	0	0	0	0	0	0	1	0	0	0	0	0	0	0	0	0	0
FT436	ESC_WB2952AA_AS	SRR29493256	Toulouse	cat	F	9.9	Subcinical bacteriuria	cystocentesis	no	B2	O6:H1	73	73	103	0	0	0	0	0	0	0	0	0	0	0	0	0	0	0	0	0	0	0	0	0	0	0	0	1	0	0	0	0	0	0	0	0	0	0
FT438	ESC_WB2954AA_AS	SRR29493255	Toulouse	cat	M	13.4	Bacterial cystitis	micturition	no	B2	O2:H14	2015		197	0	0	0	0	0	0	0	0	0	0	0	0	0	0	0	0	0	0	0	0	0	0	0	0	1	0	0	0	0	0	0	0	0	0	0
FT503	ESC_WB2956AA_AS	SRR29493254	Toulouse	cat	M	7.7	Subcinical bacteriuria	cystocentesis	yes	B2	O2:H1	1154	73	9	0	0	0	0	0	0	0	0	0	0	0	0	0	0	0	0	0	0	0	0	0	0	0	0	1	0	0	0	0	0	0	0	0	0	0
FT524	ESC_WB2957AA_AS	SRR29493253	Toulouse	cat	F	12.5	Bacterial cystitis	cystocentesis	no	B2	O25:H1	73	73	103	0	0	0	0	0	0	0	0	0	0	0	0	0	0	0	0	0	0	0	0	0	0	0	0	1	0	0	0	0	0	0	0	0	0	0
FT559	ESC_WB2959AA_AS	SRR29493251	Toulouse	cat	F	11.8	Bacterial cystitis	cystocentesis	no	B2	O2:H1	73	73	13	0	0	0	0	0	0	0	0	0	0	0	0	0	0	0	1	0	0	0	0	0	0	0	0	1	0	0	0	0	0	0	0	0	0	0
FT622	ESC_WB2964AA_AS	SRR29493250	Toulouse	cat	F	9.5	Bacterial cystitis	cystocentesis	yes	B2	O25:H1	73	73	9	0	0	0	0	1	0	0	1	0	0	0	0	1	0	0	0	0	0	0	0	0	0	0	0	1	0	0	0	1	0	0	1	0	0	1
FT652	ESC_WB2965AA_AS	SRR29493249	Toulouse	cat	F	12.2	Pyelonephritis	cystocentesis	no	A	O66:H25	2325	467	167	0	0	0	0	0	0	0	0	0	0	0	0	0	0	0	0	0	0	0	0	0	0	0	0	1	0	0	0	0	0	0	0	0	0	0
FT723	ESC_WB2968AA_AS	SRR29493248	Toulouse	cat	F	9.7	Pyelonephritis	cystocentesis	no	B2	O6:H31	127	127	2	0	0	0	0	0	0	0	0	0	0	0	0	0	0	0	0	0	0	0	0	0	0	0	0	1	0	0	0	0	0	0	1	0	0	0
FT81	ESC_WB2970AA_AS	SRR29493247	Toulouse	cat	F	10.0	Subcinical bacteriuria	cystocentesis	no	B2	?:H5	83		21	0	0	0	0	0	0	0	0	0	0	0	0	0	0	0	0	0	0	0	0	0	0	0	0	1	0	0	0	0	0	1	0	0	0	0
* antibiotic treatment during the last six months
[truncated: 30 more columns]

## Sheet: Pets_plasmids
Strain	Assembly (Enterobase)	Accession number (NCBI)	Hospital	Animal	Sex	Age	Diagnosis	Specimen	ATB*	Group	O:H	MLST	CC	fimH type	Col(BS512)_1	Col(MG828)_1	Col156_1	Col440II_1	Col440I_1	Col8282_1	ColRNAI_1	ColpVC_1	IncB/O/K/Z_2	IncFIA_1	IncFIB(AP001918)_1	IncFIB(pB171)_1_pB171	IncFIC(FII)_1	IncFII(29)_1_pUTI89	IncFII(pCoo)_1_pCoo	IncFII(pRSB107)_1_pRSB107	IncFII(pSE11)_1_pSE11	IncFII_1	IncI1_1_Alpha	IncI2_1_Delta	IncX1_1	IncX3_1	IncY_1	p0111_1	repA_1_pKPC-2
CA102	ESC_WB2839AA_AS	SRR29493287	Maisons-Alfort	dog	F	10.8	Pyelonephritis	cystocentesiss	yes	D	O15:H18	69	69	27	0	0	0	0	1	0	0	0	0	1	1	0	0	0	0	0	0	0	0	0	0	0	0	0	0
CA107	ESC_WB2840AA_AS	SRR29493286	Maisons-Alfort	dog	M	12.0	Bacterial cystitis	cystocentesis	no	B2	O2:H14	2015		197	0	0	0	0	0	0	0	0	0	0	0	0	0	0	0	0	0	0	0	0	0	0	0	0	0
CA112	ESC_WB2841AA_AS	SRR29493226	Maisons-Alfort	dog	F	5.0	Bacterial cystitis	cystocentesis	yes	B2	O25:H4	131	131	30	0	0	0	0	0	0	1	0	0	1	1	0	0	0	0	0	0	1	0	1	0	0	0	0	0
CA113	ESC_WB2842AA_AS	SRR29493215	Maisons-Alfort	dog	F	8.7	Bacterial cystitis	cystocentesis	no	B1	OgN31:H49	2520		31	0	1	0	0	0	1	0	0	0	0	0	0	0	0	0	0	0	0	0	0	0	0	0	0	0
CA115	ESC_WB2843AA_AS	SRR29493204	Maisons-Alfort	dog	F	3.3	Bacterial cystitis	cystocentesis	yes	F	O153:H42	648	648	58	0	0	0	0	0	0	0	0	0	0	0	0	0	0	0	0	0	0	0	0	0	0	0	0	0
CA116	ESC_WB2844AA_AS	SRR29493193	Maisons-Alfort	dog	M	0.6	Bacterial cystitis	micturition	no	B2	O75:H31	372	372	9	0	1	1	0	0	0	1	0	0	0	0	0	0	0	0	0	0	0	0	0	0	0	0	0	0
CA11	ESC_WB2845AA_AS	SRR29493182	Maisons-Alfort	dog	F	10.6	Subcinical bacteriuria	cystocentesis	no	B2	O22:H5	646		205	0	0	0	0	0	0	0	0	0	1	1	0	1	0	0	0	0	1	0	0	0	0	0	0	0
CA120	ESC_WB2846AA_AS	SRR29493171	Maisons-Alfort	dog	F	11.3	Subcinical bacteriuria	cystocentesis	yes	B2	O22:H1	73	73	103	0	0	0	0	0	0	0	0	0	0	0	0	0	0	0	0	0	0	0	0	0	0	0	0	0
CA121	ESC_WB2847AA_AS	SRR29493160	Maisons-Alfort	dog	F	10.0	Bacterial cystitis	cystocentesis	no	B2	Onovel3:H4	1170		20	0	0	0	0	0	0	0	0	0	1	1	0	1	0	0	0	0	0	0	0	0	0	0	0	0
CA124	ESC_WB2849AA_AS	SRR29493149	Maisons-Alfort	dog	F	12.1	Bacterial cystitis	cystocentesis	no	B2	O2:H7	80	568	2661	0	0	1	0	0	0	0	0	0	0	0	0	0	0	0	0	0	0	1	0	0	0	0	0	0
CA132	ESC_WB2850AA_AS	SRR29493285	Maisons-Alfort	dog	F	6.2	Bacterial cystitis	cystocentesis	yes	B2	O16:H5	131	131	41	0	0	1	0	0	0	0	0	0	0	1	0	0	1	0	0	0	0	0	0	0	0	0	0	0
CA133	ESC_WB2852AA_AS	SRR29493274	Maisons-Alfort	dog	F	3.5	Bacterial cystitis	cystocentesis	yes	B2	O75:H31	372	372	9	0	0	0	0	0	0	0	0	0	0	0	0	0	0	0	0	0	0	0	0	0	0	0	0	0
CA136	ESC_WB2851AA_AS	SRR29493263	Maisons-Alfort	dog	M	13.6	Bacterial cystitis	cystocentesis	yes	B2	O4:H5	12	12	431	0	0	0	0	0	0	0	0	0	0	0	0	0	0	0	0	0	0	0	0	0	0	0	0	0
CA139	ESC_WB2855AA_AS	SRR29493252	Maisons-Alfort	dog	F	0.4	Bacterial cystitis	cystocentesis	yes	B2	O2:H14	2558		1882	0	0	0	0	0	0	0	0	0	0	0	0	0	0	0	0	0	0	0	0	0	0	0	0	0
CA144	ESC_WB2857AA_AS	SRR29493241	Maisons-Alfort	dog	M	9.8	Subcinical bacteriuria	cystocentesis	yes	B2	O21:H14	929		509	0	0	1	0	0	0	0	0	0	0	1	0	0	1	0	0	0	0	0	0	0	0	0	0	0
CA145	ESC_WB2858AA_AS	SRR29493231	Maisons-Alfort	dog	F	7.7	Bacterial cystitis	cystocentesis	yes	B2	O75:H5	1193	14	64	0	1	1	0	0	0	0	0	0	1	1	0	0	0	0	0	0	0	0	0	0	0	0	0	0
CA149	ESC_WB2859AA_AS	SRR29493230	Maisons-Alfort	dog	F	11.2	Bacterial cystitis	cystocentesis	no	B2	O175:H5	12015	155	225	0	0	0	0	0	0	0	0	0	0	0	0	0	0	0	0	0	0	0	0	0	0	0	0	0
CA159	ESC_WB2864AA_AS	SRR29493229	Maisons-Alfort	dog	M	17.0	Bacterial cystitis	cystocentesis	no	B2	O134:H31	420		202	0	0	1	0	0	0	0	0	0	0	1	0	0	1	0	0	0	0	0	0	0	0	0	0	0
CA162	ESC_WB2866AA_AS	SRR29493228	Maisons-Alfort	dog	F	4.5	Bacterial cystitis	cystocentesis	no	B2	O83:H31	372	372	9	0	0	0	0	0	0	1	0	0	0	0	0	0	0	0	0	0	0	0	0	0	0	0	0	0
CA163	ESC_WB2865AA_AS	SRR29493227	Maisons-Alfort	dog	F	12.5	Bacterial cystitis	cystocentesis	no	B2	O4:H5	961	12	306	0	0	0	0	0	0	0	0	0	0	0	0	0	0	0	0	0	0	0	0	0	0	0	0	0
CA187	ESC_WB2868AA_AS	SRR29493225	Maisons-Alfort	dog	F	12.9	Subcinical bacteriuria	cystocentesis	no	B2	O4:H31	372	372	9	0	0	0	0	0	0	0	0	0	0	0	0	0	0	0	0	0	0	0	0	0	0	0	0	0
CA192	ESC_WB2870AA_AS	SRR29493224	Maisons-Alfort	dog	M	12.4	Subcinical bacteriuria	cystocentesis	no	B2	O6:H31	127	127	2	0	0	1	0	0	0	0	0	0	0	1	0	0	1	0	0	0	0	0	0	0	0	0	0	0
CA193	ESC_WB2872AA_AS	SRR29493223	Maisons-Alfort	dog	M	9.5	Bacterial cystitis	cystocentesis	no	B2	O6:H31	127	127	275	0	0	0	0	0	0	0	1	0	0	0	0	0	0	0	0	0	0	0	0	0	0	0	0	0
CA196	ESC_WB2873AA_AS	SRR29493222	Maisons-Alfort	dog	F	5.8	Bacterial cystitis	cystocentesis	no	B2	O22:H1	73	73	103	0	0	1	0	0	0	1	0	0	0	0	0	0	0	0	0	0	0	0	0	0	0	0	0	0
CA197	ESC_WB2875AA_AS	SRR29493221	Maisons-Alfort	dog	F	7.2	Bacterial cystitis	cystocentesis	no	B2	O22:H1	73	73	103	0	0	1	0	0	0	0	0	0	0	1	0	1	0	0	0	0	0	0	0	0	0	0	0	0
CA201	ESC_WB2874AA_AS	SRR29493220	Maisons-Alfort	dog	F	11.0	Bacterial cystitis	cystocentesis	yes	B2	O2:H6	141	141	5	0	0	0	0	0	0	0	0	0	0	0	0	0	0	0	0	0	0	0	0	0	0	0	0	0
CA23	ESC_WB2877AA_AS	SRR29493219	Maisons-Alfort	dog	F	10.8	Bacterial cystitis	cystocentesis	no	B2	O4:H5	12	12	5	0	0	0	0	0	0	0	0	0	0	0	0	0	0	0	0	0	0	0	0	0	0	0	0	0
CA27	ESC_WB2878AA_AS	SRR29493218	Maisons-Alfort	dog	M	13.4	Bacterial cystitis	cystocentesis	no	B2	O4:H5	961	12	306	0	0	0	0	0	0	0	0	0	0	0	0	0	0	0	0	0	0	0	0	0	0	0	0	0
CA28	ESC_WB2879AA_AS	SRR29493217	Maisons-Alfort	dog	F	1.7	Subcinical bacteriuria	cystocentesis	no	B2	O83:H1	135		2	0	0	0	0	0	0	0	0	0	0	0	0	0	0	0	0	0	0	0	0	0	0	0	0	0
CA43	ESC_WB2880AA_AS	SRR29493216	Maisons-Alfort	dog	F	11.3	Pyelonephritis	cystocentesis	yes	B2	O15:H31	372	372	9	0	0	0	0	0	0	0	0	0	0	0	0	0	0	0	0	0	1	0	0	0	0	0	0	0
CA44	ESC_WB2882AA_AS	SRR29493214	Maisons-Alfort	dog	F	11.0	Bacterial cystitis	cystocentesis	no	B2	O2:H6	998		1479	0	0	0	0	0	0	0	0	0	0	0	0	0	0	0	0	0	0	0	0	0	0	0	0	0
CA45	ESC_WB2881AA_AS	SRR29493213	Maisons-Alfort	dog	M	14.0	Subcinical bacteriuria	cystocentesis	no	B2	O25:H1	73	73	9	0	0	1	0	0	0	0	0	0	0	0	0	0	0	0	0	0	0	0	0	0	0	0	0	0
CA48	ESC_WB2884AA_AS	SRR29493212	Maisons-Alfort	dog	F	5.9	Subcinical bacteriuria	cystocentesis	no	B1	O8:H10	12016	155	32	0	0	0	0	0	0	0	0	0	0	0	0	0	0	0	0	0	0	0	0	0	0	0	0	0
CA57	ESC_WB2883AA_AS	SRR29493211	Maisons-Alfort	dog	F	2.1	Subcinical bacteriuria	cystocentesis	no	B2	O22:H1	104	73	4	0	0	0	0	0	0	0	0	0	0	0	0	0	0	0	0	0	1	0	0	0	0	0	0	0
CA58	ESC_WB2885AA_AS	SRR29493210	Maisons-Alfort	dog	F	11.8	Pyelonephritis	cystocentesis	no	B2	O15:H31	372	372	9	0	0	0	0	0	0	0	0	0	0	0	0	0	0	0	0	0	0	0	0	0	0	0	0	0
CA5	ESC_WB2886AA_AS	SRR29493209	Maisons-Alfort	dog	M	7.3	Bacterial cystitis	cystocentesis	no	B2	O83:H31	372	372	432	0	0	0	0	0	0	0	0	0	0	0	0	0	0	0	0	0	0	0	0	0	0	0	0	0
CA61	ESC_WB2887AA_AS	SRR29493208	Maisons-Alfort	dog	F	0.2	Bacterial cystitis	cystocentesis	no	B2	O83:H31	372	372	9	0	0	0	0	0	0	0	0	0	0	0	0	0	0	0	1	0	0	0	0	0	0	0	0	0
CA77	ESC_WB2892AA_AS	SRR29493207	Maisons-Alfort	dog	M	10.0	Bacterial cystitis	cystocentesis	yes	B2	O15:H31	372	372	9	0	0	0	0	0	0	0	0	0	0	0	0	0	0	0	1	0	0	0	0	0	0	0	0	0
CA81	ESC_WB2893AA_AS	SRR29493206	Maisons-Alfort	dog	F	9.8	Bacterial cystitis	cystocentesis	yes	B2	O4:H5	12	12	27	0	0	0	0	0	0	0	0	0	0	1	0	1	0	0	0	0	0	0	0	0	0	0	0	0
CA84	ESC_WB2894AA_AS	SRR29493205	Maisons-Alfort	dog	F	0.4	Subcinical bacteriuria	cystocentesis	yes	B2	O2:H6	141	141	5	0	0	0	0	0	0	0	0	0	0	0	0	0	0	0	0	0	0	0	0	0	0	0	0	0
CA87	ESC_WB2895AA_AS	SRR29493203	Maisons-Alfort	dog	F	10.1	Subcinical bacteriuria	cystocentesis	yes	B2	O4:H31	372	372	9	0	0	0	0	0	0	0	0	0	0	0	0	0	0	0	0	0	0	0	0	0	0	0	0	0
CA88	ESC_WB2896AA_AS	SRR29493202	Maisons-Alfort	dog	F	4.3	Subcinical bacteriuria	cystocentesis	yes	B2	O2:H6	998		76	0	0	0	0	0	0	0	0	0	0	0	0	0	0	0	0	0	0	0	0	0	0	0	0	0
CA92	ESC_WB2897AA_AS	SRR29493201	Maisons-Alfort	dog	M	10.8	Bacterial cystitis	cystocentesis	no	B2	O4:H5	12017	12	5	0	0	1	0	0	0	1	1	0	0	0	0	0	0	0	1	0	0	0	0	0	0	0	0	0
CA95	ESC_WB2898AA_AS	SRR29493200	Maisons-Alfort	dog	F	6.3	Pyelonephritis	cystocentesis	yes	C	O8:H9	88	23	1167	0	0	0	0	0	0	1	0	0	0	1	0	1	1	0	0	0	0	0	0	0	0	0	0	0
CN201	ESC_WB2900AA_AS	SRR29493199	Nantes	dog	F	0.2	Subcinical bacteriuria	cystocentesis	no	B2	O25:H31	372	372	9	0	0	0	0	0	0	0	0	0	0	0	0	0	0	0	0	0	0	0	0	0	0	0	0	0
CN202	ESC_WB2902AA_AS	SRR29493198	Nantes	dog	F	15.4	Subcinical bacteriuria	cystocentesis	no	B2	O117:H28	372	372	9	0	0	0	0	0	0	0	0	0	0	0	0	0	0	0	0	0	1	1	0	0	0	0	0	0
CN24	ESC_WB2903AA_AS	SRR29493197	Nantes	dog	M	8.4	Pyelonephritis	cystocentesis	no	D	O17:H18	69	69	27	0	0	0	0	0	0	1	0	0	0	1	0	0	0	0	0	0	0	0	0	0	0	0	0	0
CN35	ESC_WB2905AA_AS	SRR29493196	Nantes	dog	F	6.2	Bacterial cystitis	cystocentesis	yes	B1	O8:H9	58	155	31	0	1	0	0	0	0	1	0	0	1	1	0	1	0	0	0	0	0	0	0	0	0	0	0	0
CN53	ESC_WB2907AA_AS	SRR29493195	Nantes	dog	F	1.0	Pyelonephritis	cystocentesis	no	B1	O8:H19	3405	469	2662	0	0	0	0	0	0	0	0	0	0	1	0	0	0	0	0	0	0	0	0	0	0	0	0	0
CN54	ESC_WB2908AA_AS	SRR29493194	Nantes	dog	M	11.2	Subcinical bacteriuria	cystocentesis	no	A	O41:H45	3489	10	23	0	0	0	0	0	0	0	0	0	0	0	0	0	0	0	0	0	0	0	0	0	0	0	0	0
CN55	ESC_WB2909AA_AS	SRR29493192	Nantes	dog	M	11.2	Subcinical bacteriuria	cystocentesis	no	B2	O21:H14	929		2664	0	0	1	0	0	0	0	0	0	0	1	0	0	1	0	0	0	0	0	0	0	0	0	0	0
CN59	ESC_WB2910AA_AS	SRR29493191	Nantes	dog	M	11.6	Subcinical bacteriuria	cystocentesis	yes	B2	O75:H7	80	568	1	0	0	0	0	0	1	1	0	0	0	0	0	0	0	0	0	0	0	0	0	0	0	0	0	0
CN69	ESC_WB2913AA_AS	SRR29493190	Nantes	dog	M	13.1	Subcinical bacteriuria	cystocentesis	yes	B2	O4:H1	1618	73	9	0	0	0	0	0	0	0	0	0	0	1	0	0	0	0	0	0	0	0	0	0	0	0	1	0
CT114	ESC_WB2916AA_AS	SRR29493189	Toulouse	dog	M	3.1	Bacterial cystitis	cystocentesis	yes	B2	O117:H28	372	372	9	0	0	0	0	0	0	0	0	0	0	0	0	0	0	0	0	0	0	0	0	0	0	0	0	0
CT133	ESC_WB2917AA_AS	SRR29493188	Toulouse	dog	F	6.5	Bacterial cystitis	cystocentesis	no	B1	O78:H49	2248		1250	0	0	0	0	0	0	0	0	0	0	0	0	0	0	0	0	0	0	0	0	0	0	0	0	0
CT136	ESC_WB2918AA_AS	SRR29493187	Toulouse	dog	M	9.3	Subcinical bacteriuria	cystocentesis	no	B2	O83:H31	372	372	71	0	0	0	0	0	0	0	0	0	0	0	0	0	0	0	0	0	0	0	0	0	0	0	0	0
CT139	ESC_WB2919AA_AS	SRR29493186	Toulouse	dog	M	14.2	Bacterial cystitis	cystocentesis	no	B2	O1:H7	95	95	27	0	0	1	0	0	0	0	0	0	0	1	0	0	0	0	0	0	0	0	0	0	0	0	0	0
CT143	ESC_WB2920AA_AS	SRR29493185	Toulouse	dog	M	6.8	Bacterial cystitis	micturition	no	B2	O75:H31	372	372	211	0	0	0	0	0	0	0	0	0	0	0	0	0	0	0	0	0	0	0	0	0	0	0	0	0
CT144	ESC_WB2921AA_AS	SRR29493184	Toulouse	dog	M	5.1	Bacterial cystitis	cystocentesis	no	B2	O4:H5	12	12	223	0	0	0	0	0	0	0	0	0	0	0	0	0	0	0	0	0	0	0	0	0	0	0	0	0
CT153	ESC_WB2923AA_AS	SRR29493183	Toulouse	dog	F	10.3	Subcinical bacteriuria	cystocentesis	no	B2	O4:H5	12	12	372	0	0	0	0	0	0	0	0	0	0	0	0	0	0	0	0	0	0	0	0	0	0	0	0	0
CT161	ESC_WB2922AA_AS	SRR29493181	Toulouse	dog	F	3.3	Subcinical bacteriuria	cystocentesis	no	B2	O83:H31	12018		9	0	0	0	0	0	0	0	0	0	0	0	0	0	0	0	0	0	0	0	0	1	0	0	0	0
CT170	ESC_WB2926AA_AS	SRR29493180	Toulouse	dog	M	11.6	Subcinical bacteriuria	cystocentesis	no	B2	O4:H5	961	12	98	0	0	0	0	1	0	0	0	0	0	0	0	0	0	0	0	0	0	1	0	0	0	0	0	0
CT194	ESC_WB2927AA_AS	SRR29493179	Toulouse	dog	F	1.3	Subcinical bacteriuria	cystocentesis	no	G	O85:H8	117		2663	0	0	0	0	0	0	0	0	0	0	1	0	0	0	0	0	0	1	1	0	0	0	0	0	0
CT199	ESC_WB2928AA_AS	SRR29493178	Toulouse	dog	M	11.8	Subcinical bacteriuria	cystocentesis	yes	B2	O2:H6	141	141	5	0	0	0	0	0	0	0	0	0	0	0	0	0	0	0	0	0	0	0	0	0	0	0	0	0
CT225	ESC_WB2930AA_AS	SRR29493177	Toulouse	dog	F	0.5	Subcinical bacteriuria	cystocentesis	yes	B1	O131:H46	2338		35	0	0	0	0	0	0	0	0	0	0	1	0	0	0	0	0	0	0	0	1	0	0	0	0	0
CT227	ESC_WB2932AA_AS	SRR29493176	Toulouse	dog	F	0.3	Subcinical bacteriuria	cystocentesis	no	B2	O2:H31	372	372	12	0	0	0	0	0	0	0	0	0	0	0	0	0	0	0	0	0	0	0	0	0	0	0	0	0
CT26	ESC_WB2933AA_AS	SRR29493175	Toulouse	dog	F	5.8	Bacterial cystitis	cystocentesis	yes	B2	O83:H27	978		2	0	0	0	0	0	0	0	0	0	0	0	1	0	0	0	0	0	0	0	0	0	0	0	0	0
CT271	ESC_WB2935AA_AS	SRR29493174	Toulouse	dog	M	13.4	Subcinical bacteriuria	micturition	yes	B2	O6:H31	127	127	2	0	0	0	0	0	0	0	0	0	0	0	0	0	0	0	0	0	0	0	0	0	0	0	0	0
CT297	ESC_WB2936AA_AS	SRR29493173	Toulouse	dog	F	14.3	Subcinical bacteriuria	cystocentesis	yes	B2	O174:H10	2474		9	0	0	1	0	0	0	0	0	0	0	1	0	0	0	0	0	0	0	0	0	0	0	0	0	0
CT308	ESC_WB2937AA_AS	SRR29493172	Toulouse	dog	F	1.3	Bacterial cystitis	cystocentesis	yes	B1	O9:H9	155	155	279	0	0	0	0	0	0	0	0	0	0	0	0	0	0	0	0	0	0	0	0	0	0	0	0	0
CT32	ESC_WB2939AA_AS	SRR29493170	Toulouse	dog	F	11.0	Subcinical bacteriuria	cystocentesis	no	B2	O2:H6	141	141	1431	0	0	0	0	0	0	0	0	0	0	0	0	0	0	0	0	0	0	0	0	0	0	0	0	0
CT358	ESC_WB2941AA_AS	SRR29493169	Toulouse	dog	M	0.6	Pyelonephritis	cystocentesis	yes	B2	O4:H31	372	372	9	0	0	1	0	0	0	0	0	0	0	1	0	0	1	0	0	0	0	0	0	0	0	0	0	0
CT365	ESC_WB2942AA_AS	SRR29493168	Toulouse	dog	F	11.1	Pyelonephritis	cystocentesis	no	B2	O6:H31	127	127	180	0	0	0	0	0	0	0	0	0	0	0	0	0	0	0	0	0	0	0	0	0	0	0	0	0
CT383	ESC_WB2943AA_AS	SRR29493167	Toulouse	dog	M	10.7	Bacterial cystitis	cystocentesis	no	B2	O4:H5	961	12	306	0	1	0	0	0	0	0	0	0	0	0	0	0	0	0	0	0	0	0	0	0	0	0	0	0
CT3	ESC_WB2945AA_AS	SRR29493166	Toulouse	dog	F	5.8	Bacterial cystitis	cystocentesis	no	B2	O83:H31	372	372	9	0	0	0	0	0	0	1	0	0	0	1	0	1	0	0	0	0	0	0	0	0	0	0	0	0
CT40	ESC_WB2946AA_AS	SRR29493165	Toulouse	dog	F	14.2	Pyelonephritis	cystocentesis	yes	F	O11:H25	457		145	0	0	1	0	0	0	0	0	0	0	1	0	0	0	0	0	1	0	1	0	0	0	0	0	0
CT410	ESC_WB2947AA_AS	SRR29493164	Toulouse	dog	M	13.6	Pyelonephritis	cystocentesis	no	B2	O6:H31	127	127	2	0	0	0	0	0	0	0	0	0	0	0	0	0	0	0	0	0	0	0	0	0	0	0	0	1
CT428	ESC_WB2950AA_AS	SRR29493163	Toulouse	dog	F	8.0	Subcinical bacteriuria	cystocentesis	yes	B2	O2:H31	372	372	9	0	1	0	0	0	0	0	0	0	0	0	0	0	0	0	0	0	1	1	0	0	0	0	0	0
CT430	ESC_WB2951AA_AS	SRR29493162	Toulouse	dog	F	2.8	Bacterial cystitis	cystocentesis	no	B2	O25:H1	73	73	2665	0	0	1	0	0	0	0	0	0	0	0	0	0	0	0	0	0	0	0	0	0	0	0	0	0
CT437	ESC_WB2953AA_AS	SRR29493161	Toulouse	dog	F	10.4	Subcinical bacteriuria	cystocentesis	yes	A	O51:H40	10	10	24	0	0	0	0	1	0	1	0	0	0	1	0	0	0	1	0	0	0	0	0	0	0	0	0	0
CT454	ESC_WB2955AA_AS	SRR29493159	Toulouse	dog	F	2.0	Bacterial cystitis	cystocentesis	no	B2	O83:H31	372	372	9	0	0	1	0	0	0	0	0	0	0	0	0	0	0	0	0	0	0	1	0	0	0	0	0	0
CT528	ESC_WB2958AA_AS	SRR29493158	Toulouse	dog	M	4.3	Subcinical bacteriuria	cystocentesis	yes	B2	O1:H7	95	95	89	0	0	0	0	0	0	0	0	0	0	1	0	0	0	0	0	0	0	0	0	0	0	0	0	0
CT531	ESC_WB2960AA_AS	SRR29493157	Toulouse	dog	M	1.5	Subcinical bacteriuria	cystocentesis	yes	B2	O2:H5	355	73	154	0	0	0	0	0	0	0	0	0	0	1	0	0	0	0	0	0	0	0	0	0	0	0	0	0
CT56	ESC_WB2961AA_AS	SRR29493156	Toulouse	dog	F	0.6	Subcinical bacteriuria	cystocentesis	yes	B2	O2:H6	141	141	5	0	0	0	0	0	0	0	0	1	0	0	0	0	0	0	0	0	0	0	0	0	0	0	0	0
CT580	ESC_WB2962AA_AS	SRR29493155	Toulouse	dog	M	9.4	Subcinical bacteriuria	cystocentesis	yes	B2	O22:H1	104	73	2	0	0	0	0	0	0	0	0	0	0	0	0	0	0	0	0	0	0	0	0	0	1	0	0	0
CT585	ESC_WB2963AA_AS	SRR29493154	Toulouse	dog	M	11.5	Subcinical bacteriuria	cystocentesis	no	B2	O2:H6	141	141	14	0	0	0	0	0	0	0	0	1	0	0	0	0	0	0	0	0	0	0	0	0	0	0	0	0
CT591	ESC_WB2967AA_AS	SRR29493153	Toulouse	dog	F	10.1	Subcinical bacteriuria	cystocentesis	no	B2	O4:H5	12	12	356	0	0	0	0	0	0	0	0	0	0	0	0	0	0	0	0	0	0	0	0	0	0	0	0	0
CT704	ESC_WB2966AA_AS	SRR29493152	Toulouse	dog	M	11.2	Subcinical bacteriuria	micturition	no	B1	?:H8	101	101	86	0	0	0	0	0	0	0	0	0	0	0	0	0	0	0	0	0	0	0	0	0	0	0	0	0
CT705	ESC_WB2969AA_AS	SRR29493151	Toulouse	dog	F	6.7	Bacterial cystitis	cystocentesis	no	B2	O4:H5	12	12	2667	0	0	0	0	0	0	0	0	0	0	0	0	0	0	0	0	0	0	0	0	0	0	0	0	0
CT96	ESC_WB2971AA_AS	SRR29493150	Toulouse	dog	F	12.8	Bacterial cystitis	cystocentesis	no	B2	O4:H31	372	372	9	0	0	0	0	0	0	0	0	0	0	0	0	0	0	0	0	0	0	0	0	0	0	0	0	0
CT98	ESC_WB2972AA_AS	SRR29493148	Toulouse	dog	M	14.4	Subcinical bacteriuria	cystocentesis	no	B2	?:H1	11804	73	99	0	0	1	0	0	0	0	0	0	0	1	0	1	0	0	0	0	0	0	0	0	0	0	0	0
FA104	ESC_WB2838AA_AS	SRR29493147	Maisons-Alfort	cat	M	14.8	Bacterial cystitis	cystocentesis	yes	B2	O4:H5	12	12	223	0	0	0	0	0	0	0	0	0	0	0	0	0	0	0	0	0	0	0	0	0	0	0	0	0
FA127	ESC_WB2848AA_AS	SRR29493146	Maisons-Alfort	cat	M	12.4	Bacterial cystitis	cystocentesis	no	B2	O25:H1	73	73	1431	0	0	0	0	0	0	0	0	0	0	0	0	0	0	0	0	0	0	0	0	0	0	0	0	0
FA140	ESC_WB2854AA_AS	SRR29493145	Maisons-Alfort	cat	M	4.6	Subcinical bacteriuria	cystocentesis	no	B2	O75:H5	1193	14	64	0	0	0	0	0	0	0	0	0	0	0	0	0	0	0	0	0	0	0	0	0	0	0	0	0
FA141	ESC_WB2853AA_AS	SRR29493144	Maisons-Alfort	cat	M	4.6	Pyelonephritis	cystocentesis	no	B2	O8:H14	136		3	0	0	0	0	0	0	0	0	0	0	0	0	0	0	0	0	0	0	1	0	1	0	0	0	0
FA142	ESC_WB2856AA_AS	SRR29493143	Maisons-Alfort	cat	M	4.9	Subcinical bacteriuria	cystocentesis	no	B2	O2:H1	135		2	0	0	1	1	0	0	1	0	0	0	0	0	0	0	0	0	0	0	0	0	0	0	1	0	0
FA14	ESC_WB2860AA_AS	SRR29493142	Maisons-Alfort	cat	F	17.2	Subcinical bacteriuria	cystocentesis	no	B2	O6:H5	12014		141	1	0	1	0	0	0	0	0	0	1	1	0	0	0	0	0	0	0	0	0	0	0	0	0	0
FA151	ESC_WB2861AA_AS	SRR29493141	Maisons-Alfort	cat	F	8.8	Bacterial cystitis	cystocentesis	no	B2	O25:H1	73	73	9	0	0	1	0	0	0	1	0	0	0	0	0	0	0	0	0	0	0	0	0	0	0	0	0	0
FA155	ESC_WB2862AA_AS	SRR29493140	Maisons-Alfort	cat	M	15.7	Bacterial cystitis	cystocentesis	no	B2	O6:H31	127	127	181	0	0	0	0	0	0	0	0	0	0	0	0	0	0	0	0	0	0	0	0	0	0	0	0	0
FA156	ESC_WB2863AA_AS	SRR29493139	Maisons-Alfort	cat	M	11.8	Subcinical bacteriuria	cystocentesis	no	B1	?:H7	196		31	0	0	0	0	0	0	0	0	0	0	0	0	0	0	0	0	0	0	0	0	0	0	0	0	0
FA168	ESC_WB2867AA_AS	SRR29493284	Maisons-Alfort	cat	F	13.7	Bacterial cystitis	cystocentesis	no	B2	O2:H1	73	73	13	0	0	0	0	0	0	1	0	0	0	0	0	0	0	0	0	0	0	0	0	0	0	0	0	0
FA17	ESC_WB2869AA_AS	SRR29493283	Maisons-Alfort	cat	F	5.9	Subcinical bacteriuria	cystocentesis	no	A	O51:H40	10	10	24	0	0	0	0	0	0	1	0	0	0	1	0	0	0	1	0	0	0	0	0	0	0	0	0	0
FA194	ESC_WB2871AA_AS	SRR29493282	Maisons-Alfort	cat	F	10.1	Subcinical bacteriuria	cystocentesis	no	A	?:H21	1564		nf	0	0	0	0	0	1	1	0	0	0	1	0	0	0	0	1	0	0	0	0	0	0	0	1	0
FA202	ESC_WB2876AA_AS	SRR29493281	Maisons-Alfort	cat	M	20.6	Pyelonephritis	cystocentesis	no	B2	O2:H6	141	141	5	0	0	0	0	0	0	0	0	0	0	0	0	0	0	0	0	0	0	0	0	0	0	0	0	0
FA65	ESC_WB2888AA_AS	SRR29493280	Maisons-Alfort	cat	F	13.8	Bacterial cystitis	cystocentesis	no	B2	O2:H1	73	73	13	0	0	0	0	0	0	0	0	0	0	0	0	0	0	0	0	0	0	0	0	0	0	0	0	0
FA68	ESC_WB2889AA_AS	SRR29493279	Maisons-Alfort	cat	F	8.6	Pyelonephritis	cystocentesis	no	B2	O25:H1	73	73	1593	0	0	1	0	0	0	0	0	0	0	0	0	0	0	0	0	0	0	0	0	0	0	0	0	0
FA70	ESC_WB2890AA_AS	SRR29493278	Maisons-Alfort	cat	M	4.8	Subcinical bacteriuria	cystocentesis	no	B2	O2:H1	73	73	13	0	0	0	0	0	0	1	0	0	0	0	0	0	0	0	0	0	0	0	0	0	0	0	0	0
FA78	ESC_WB2891AA_AS	SRR29493277	Maisons-Alfort	cat	F	5.8	Pyelonephritis	cystocentesis	no	B2	O21:H14	929		458	0	0	1	0	0	0	0	0	0	0	1	0	0	1	0	0	0	0	0	0	0	0	0	0	0
FA97	ESC_WB2899AA_AS	SRR29493276	Maisons-Alfort	cat	F	14.6	Pyelonephritis	cystocentesis	no	B2	O2:H1	73	73	13	0	0	0	0	0	0	1	0	0	0	0	0	0	0	0	0	0	0	0	0	0	0	0	0	0
FN23	ESC_WB2901AA_AS	SRR29493275	Nantes	cat	F	17.7	Bacterial cystitis	cystocentesis	no	B2	O2:H1	968	73	239	0	0	0	0	0	0	0	0	0	0	0	0	0	0	0	0	0	0	0	0	0	0	0	0	0
FN50	ESC_WB2904AA_AS	SRR29493273	Nantes	cat	F	16.8	Bacterial cystitis	cystocentesis	no	B2	O6:H5	83		21	0	0	1	1	0	0	1	0	0	0	0	0	0	0	0	0	0	0	0	0	0	0	0	0	0
FN51	ESC_WB2906AA_AS	SRR29493272	Nantes	cat	F	14.6	Pyelonephritis	cystocentesis	no	B2	O6:H31	127	127	1459	0	0	0	0	0	0	0	0	0	0	0	0	0	0	0	0	0	0	0	0	0	0	0	0	0
FN73	ESC_WB2911AA_AS	SRR29493271	Nantes	cat	F	15.7	Subcinical bacteriuria	cystocentesis	no	B1	?:H9	162	469	32	0	0	0	0	0	0	0	0	0	0	1	0	1	0	0	0	0	0	0	0	0	0	0	0	0
FT101	ESC_WB2912AA_AS	SRR29493270	Toulouse	cat	F	9.9	Pyelonephritis	cystocentesis	no	B2	O2:H6	998		76	0	1	0	0	0	0	0	0	0	0	1	0	0	0	0	0	0	1	0	0	1	0	0	0	0
FT103	ESC_WB2914AA_AS	SRR29493269	Toulouse	cat	M	1.8	Pyelonephritis	cystocentesis	no	B2	O120:H31	73	73	9	0	0	0	0	0	0	0	0	0	0	1	0	1	0	0	0	0	0	0	0	0	0	0	0	0
FT105	ESC_WB2915AA_AS	SRR29493268	Toulouse	cat	F	16.5	Pyelonephritis	cystocentesis	no	B2	O6:H1	1735	73	102	0	0	0	0	0	0	1	0	0	0	0	0	0	0	0	0	0	0	0	0	0	0	0	0	0
FT167	ESC_WB2924AA_AS	SRR29493267	Toulouse	cat	F	17.2	Subcinical bacteriuria	cystocentesis	no	B2	O25:H1	73	73	102	0	0	1	0	0	0	1	0	0	0	0	0	0	1	0	0	0	0	0	0	0	0	0	0	0
FT171	ESC_WB2925AA_AS	SRR29493266	Toulouse	cat	F	11.6	Pyelonephritis	cystocentesis	no	B2	O2:H1	73	73	553	0	0	0	0	0	0	1	0	0	0	0	0	0	0	0	0	0	0	0	0	0	0	0	0	0
FT202	ESC_WB2929AA_AS	SRR29493265	Toulouse	cat	F	13.3	Subcinical bacteriuria	cystocentesis	no	B2	O6:H5	83		21	0	0	0	0	0	0	0	0	0	0	0	0	0	0	0	0	0	0	0	0	0	0	1	0	0
FT219	ESC_WB2931AA_AS	SRR29493264	Toulouse	cat	M	4.8	Bacterial cystitis	cystocentesis	no	C	O78:H4	23	23	35	0	0	0	0	0	0	1	0	0	0	1	0	1	0	0	0	0	0	0	0	0	0	0	0	0
FT272	ESC_WB2934AA_AS	SRR29493262	Toulouse	cat	F	18.4	Pyelonephritis	cystocentesis	no	B2	O6:H1	73	73	103	0	1	0	0	0	0	0	0	0	0	0	0	0	0	0	0	0	0	0	0	0	0	0	0	0
FT328	ESC_WB2938AA_AS	SRR29493261	Toulouse	cat	F	16.7	Bacterial cystitis	micturition	no	B2	O2:H6	141	141	14	0	0	0	0	0	0	0	0	0	0	0	0	0	0	0	0	0	0	0	0	0	0	0	0	0
FT337	ESC_WB2940AA_AS	SRR29493260	Toulouse	cat	F	17.0	Bacterial cystitis	cystocentesis	no	B2	O22:H5	646		2666	0	0	0	0	1	0	0	0	0	0	0	0	0	0	0	0	0	0	0	0	0	0	0	0	0
FT387	ESC_WB2944AA_AS	SRR29493259	Toulouse	cat	M	11.8	Bacterial cystitis	micturition	no	B2	O6:H1	73	73	1512	0	1	0	0	0	0	0	0	0	0	0	0	0	0	0	0	0	0	0	0	0	0	0	0	0
FT411	ESC_WB2948AA_AS	SRR29493258	Toulouse	cat	F	13.3	Pyelonephritis	cystocentesis	no	B2	O25:H1	73	73	9	0	1	1	0	0	0	0	0	0	0	0	0	0	0	0	0	0	0	0	0	0	0	0	0	0
FT416	ESC_WB2949AA_AS	SRR29493257	Toulouse	cat	F	14.8	Subcinical bacteriuria	cystocentesis	no	B2	O25:H1	73	73	9	0	0	1	0	0	0	0	0	0	0	0	0	0	0	0	0	0	0	0	0	0	0	0	0	0
FT436	ESC_WB2952AA_AS	SRR29493256	Toulouse	cat	F	9.9	Subcinical bacteriuria	cystocentesis	no	B2	O6:H1	73	73	103	0	1	0	0	0	0	0	0	0	0	0	0	0	0	0	0	0	0	0	0	0	0	0	0	0
FT438	ESC_WB2954AA_AS	SRR29493255	Toulouse	cat	M	13.4	Bacterial cystitis	micturition	no	B2	O2:H14	2015		197	0	0	0	0	0	0	0	0	0	0	0	0	0	0	0	0	0	0	0	0	0	0	0	0	0
FT503	ESC_WB2956AA_AS	SRR29493254	Toulouse	cat	M	7.7	Subcinical bacteriuria	cystocentesis	yes	B2	O2:H1	1154	73	9	0	0	0	0	0	0	0	0	0	0	0	0	1	0	0	0	0	0	0	0	0	0	0	0	0
FT524	ESC_WB2957AA_AS	SRR29493253	Toulouse	cat	F	12.5	Bacterial cystitis	cystocentesis	no	B2	O25:H1	73	73	103	0	0	1	0	0	0	1	0	0	0	0	0	0	0	0	0	0	0	0	0	0	0	0	0	0
FT559	ESC_WB2959AA_AS	SRR29493251	Toulouse	cat	F	11.8	Bacterial cystitis	cystocentesis	no	B2	O2:H1	73	73	13	0	0	1	0	0	0	0	0	0	0	0	0	0	0	0	0	0	0	0	0	0	0	0	0	0
FT622	ESC_WB2964AA_AS	SRR29493250	Toulouse	cat	F	9.5	Bacterial cystitis	cystocentesis	yes	B2	O25:H1	73	73	9	0	0	0	0	0	0	1	0	0	0	0	0	0	0	0	0	0	1	0	0	0	0	0	0	0
FT652	ESC_WB2965AA_AS	SRR29493249	Toulouse	cat	F	12.2	Pyelonephritis	cystocentesis	no	A	O66:H25	2325	467	167	0	0	0	0	0	0	0	0	0	0	0	0	0	0	0	0	0	0	0	0	0	0	1	0	0
FT723	ESC_WB2968AA_AS	SRR29493248	Toulouse	cat	F	9.7	Pyelonephritis	cystocentesis	no	B2	O6:H31	127	127	2	0	0	1	1	0	0	1	0	0	0	0	0	0	0	0	0	0	0	0	0	1	0	0	0	0
FT81	ESC_WB2970AA_AS	SRR29493247	Toulouse	cat	F	10.0	Subcinical bacteriuria	cystocentesis	no	B2	?:H5	83		21	0	0	0	0	0	0	0	0	0	1	1	0	1	0	0	0	0	0	0	0	0	0	0	0	0

## Sheet: Pets_recurrent 
										Virulence associated genes																											Resistance genes												Plasmid replicons
Strain	Assembly (Enterobase)	Accession number (NCBI)	Hospital	Animal	Sex	Age	Group	O:H	MLST	cnf1	hlyA	pic	vat	sat	usp	clbB	ireA	iroN	iutA	fyuA	sitA	chuA	hma	afaE	focG	sinH	agn43	papGI	papGII	papGIII	uclD	sfaG	fimH	kpsM	hlyF	pdu	ant(3'')-Ia_1	aph(3'')-Ib_5	aph(6)-Id_1	blaTEM-1B_1	dfrA14_5	dfrA1_10	mdf(A)_1	sul1_5	sul2_2	sul2_3	tet(A)_6	Col156_1	ColRNAI_1
FA114	ESC_IC2191AA_AS	SRR29493246	Maisons-Alfort	cat	M	14.8	B2	O4:H5	12	1	1	0	1	0	1	1	1	1	0	1	1	1	1	0	0	1	0	0	0	1	1	1	1	1	0	0	0	0	0	0	0	0	1	0	0	0	0	0	0
CA71	ESC_IC2196AA_AS	SRR29493245	Maisons-Alfort	dog	F	11.3	B2	O15:H31	372	1	1	0	1	0	1	0	0	1	0	1	1	1	0	0	1	1	1	0	0	1	1	0	1	0	0	0	0	0	0	0	0	0	1	0	0	0	0	0	0
FA161	ESC_IC2201AA_AS	SRR29493244	Maisons-Alfort	cat	M	4.9	B2	O2:H1	135	0	0	0	1	0	1	0	0	0	0	1	0	1	0	0	0	1	0	0	0	0	0	0	1	1	0	1	0	0	0	1	0	0	1	0	0	0	0	0	0
CA129	ESC_IC2205AA_AS	SRR29493243	Maisons-Alfort	dog	F	0.4	B2	O2:H6	141	1	1	0	1	0	1	1	0	1	0	1	1	1	1	0	0	1	1	0	0	1	1	1	1	1	0	0	0	0	0	0	0	0	1	0	0	0	0	0	0
CN48	ESC_IC2203AA_AS	SRR29493242	Nantes	dog	M	8.4	D	O17:H18	69	0	0	0	0	0	0	0	0	0	0	0	1	1	0	1	0	1	0	0	0	0	0	0	1	1	0	1	0	0	0	1	0	0	1	0	0	0	0	0	1
FT115	ESC_IC2220AA_AS	SRR29493240	Toulouse	cat	F	10	B2	?:H5	83	1	1	0	0	0	1	1	0	0	1	1	0	1	1	0	0	1	1	0	0	1	1	1	1	1	1	0	0	1	1	1	1	0	1	0	1	0	1	0	0
FT318	ESC_IC2222AA_AS	SRR29493239	Toulouse	cat	F	16.5	B2	O6:H1	1735	1	1	1	1	0	1	1	0	1	0	1	1	1	1	0	0	1	1	0	0	1	1	1	1	1	0	0	0	0	0	0	0	0	1	0	0	0	0	0	1
CT135	ESC_IC2226AA_AS	SRR29493238	Toulouse	dog	M	6.8	B2	O75:H31	372	1	1	0	1	0	1	1	0	1	0	1	1	1	1	0	1	1	1	0	0	1	1	0	1	0	0	0	0	0	0	0	0	0	1	0	0	0	0	0	0
CT142	ESC_IC2235AA_AS	SRR29493237	Toulouse	dog	F	6.5	B1	O78:H49	2248	0	0	0	0	0	0	0	0	0	0	0	0	0	0	0	0	0	1	0	0	0	0	0	1	0	0	0	0	0	0	0	0	0	1	0	0	0	0	0	0
FT279	ESC_IC2231AA_AS	SRR29493236	Toulouse	cat	M	4.8	C	O78:H4	23	0	0	0	0	0	0	0	0	1	1	1	1	0	0	0	0	0	0	0	0	0	0	0	1	0	1	0	1	1	1	1	0	1	1	1	0	1	1	0	1
CT322	ESC_IC2239AA_AS	SRR29493235	Toulouse	dog	F	0.3	B2	O2:H31	372	1	1	0	1	0	1	0	0	1	0	1	1	1	0	0	1	1	1	0	0	1	1	0	1	0	0	1	0	0	0	0	0	0	1	0	0	0	0	0	0
CT471	ESC_IC2240AA_AS	SRR29493234	Toulouse	dog	F	2.8	B2	O25:H1	73	1	0	1	1	0	1	1	1	0	0	1	1	1	1	0	0	1	1	0	0	0	1	1	1	1	0	0	0	0	0	0	0	0	1	0	0	0	0	1	0
CT451	ESC_IC2245AA_AS	SRR29493233	Toulouse	dog	M	4.3	B2	O1:H7	95	0	0	0	1	0	1	1	1	1	1	1	1	1	1	0	0	1	0	0	1	0	0	0	1	1	1	0	0	0	0	0	0	0	1	0	0	0	0	0	0
CT598	ESC_IC2246AA_AS	SRR29493232	Toulouse	dog	M	1.5	B2	O2:H5	355	0	0	0	1	0	1	0	0	1	0	1	1	1	0	0	0	1	0	0	0	0	0	0	1	1	0	1	0	0	0	0	0	0	1	0	0	0	0	0	0
[truncated: 6 more columns]

## Sheet: Humans_vir_res_plasmids
Strain*	Group	O:H	MLST	CC	cnf1	hlyA	pic	vat	usp	fyuA	sitA	chuA	uclD	iroN	sinH	sat	clbB	ireA	iutA	hma	afaE	focG	agn43	papGI	papGII	papGIII	sfaG	fimH	kpsD	kpsM	K1_neuC	K1_neuA	K2_kslB	K5_kfiA	K5_kfiC	K14 catB-like	K100_tagB-like	hlyF	mig14	ompTp	cdtBI	F17b_A	F17b_G	etsA	pdu
ECC84	A	O93:H40	10	10	0	0	0	0	0	1	0	0	0	0	0	0	0	0	0	0	0	0	0	0	0	0	0	1	0	0	0	0	0	0	0	0	0	0	0	0	0	0	0	0	0
ECC96	A	O88:H4	10	10	0	0	0	0	0	0	0	0	0	0	0	0	0	0	0	0	0	0	0	0	0	0	0	1	0	0	0	0	0	0	0	0	0	0	0	0	0	0	0	0	0
ECC104	A	O12:H4	10	10	0	0	0	0	0	1	1	0	0	0	0	1	0	0	1	0	0	0	0	0	0	0	0	1	1	1	1	1	0	0	0	0	0	0	0	0	0	0	0	0	0
ECC333	A	O86:H2	10	10	0	0	1	0	0	1	0	0	0	0	0	0	0	0	1	0	0	0	0	0	0	0	0	1	1	1	0	0	0	0	0	0	0	0	0	0	0	0	0	0	0
ECC208	A	O168:H4	10	10	0	0	0	0	0	0	0	0	0	0	0	0	0	0	0	0	0	0	1	0	0	0	0	1	0	0	0	0	0	0	0	0	0	0	0	0	0	0	0	0	0
ECC274	A	O30:H6	10	10	0	0	0	0	0	0	1	0	0	0	0	0	0	0	0	0	0	0	1	0	0	0	0	1	0	0	0	0	0	0	0	0	0	0	0	0	0	0	0	0	0
ECC281	A	O89:H10	10	10	0	0	0	0	0	0	1	0	0	1	0	0	0	0	0	0	0	0	0	0	0	0	0	1	0	0	0	0	0	0	0	0	0	1	1	1	0	0	0	0	0
ECC285	A	O9:H9	10	10	0	0	0	0	0	1	0	0	0	0	0	0	0	0	0	0	0	0	1	0	0	0	0	1	0	0	0	0	0	0	0	0	0	0	0	0	0	0	0	0	0
ECC76	A	Ont:H4	10	10	0	1	0	0	0	0	0	0	0	0	0	0	0	1	1	0	0	0	0	0	0	0	0	1	0	0	0	0	0	0	0	0	0	0	0	0	0	0	0	0	0
ECC140	B2	O4:H5	12	12	1	1	0	1	1	1	1	1	1	1	1	0	1	0	0	1	0	0	1	0	0	1	1	1	1	1	0	0	0	0	0	0	0	0	0	0	0	0	0	0	0
ECC186	B2	O4:H5	12	12	1	1	0	1	1	1	1	1	1	1	1	0	1	0	0	1	0	0	0	0	0	1	1	1	0	1	0	0	0	0	0	0	0	0	0	0	0	0	0	0	0
ECC335	B2	O4:H5	12	12	1	1	0	1	1	1	1	1	1	1	1	0	1	0	0	1	0	0	0	0	0	1	1	1	0	1	0	0	0	0	0	0	0	0	0	0	0	0	0	0	0
ECC318	B2	O4:H1	12	12	1	1	0	1	1	1	1	1	1	1	1	0	1	0	1	1	0	0	1	0	1	0	1	1	1	1	0	0	0	0	0	0	0	0	0	0	0	0	0	0	0
ECC264	B2	O4:H5	12	12	1	1	0	1	1	1	1	1	1	1	1	0	1	0	0	1	0	0	1	0	0	1	1	1	1	1	0	0	1	0	0	0	0	0	0	0	0	0	0	0	0
ECC250	B2	O4:H1	12	12	0	1	0	1	1	1	1	1	0	1	1	0	1	0	1	1	0	0	1	0	1	0	1	1	1	1	0	0	0	0	0	0	0	0	0	0	0	0	0	0	0
ECC7	B2	O18:H5	14	14	0	1	0	1	1	1	1	1	0	1	1	1	1	1	1	1	0	0	0	0	1	0	0	1	1	1	0	0	1	0	0	0	0	0	0	0	0	0	0	0	0
ECC36	B2	O18:H5	14	14	0	1	0	1	1	1	1	1	0	1	1	1	1	1	1	1	0	1	0	0	1	0	0	1	1	1	0	0	0	1	1	0	0	0	0	0	0	0	0	0	0
ECC325	C	O8:H9	23	23	0	0	0	0	0	0	1	0	0	1	0	0	0	0	1	0	0	0	0	0	0	0	0	1	0	0	0	0	0	0	0	0	0	1	1	1	0	0	0	1	0
ECC131	D	O86:H18	38	38	0	0	1	0	0	1	0	1	0	0	0	0	0	0	0	1	0	0	1	0	0	0	0	0	1	1	0	0	0	1	1	0	0	0	0	0	0	0	0	0	0
ECC162	D	O86:H18	38	38	0	0	0	0	0	1	1	1	0	0	0	0	0	0	1	1	0	0	1	0	0	0	0	0	1	1	0	0	0	1	1	0	0	0	0	0	0	0	0	0	0
ECC159	D	O86:H18	38	38	0	0	0	0	0	1	1	1	0	0	0	0	0	0	1	1	0	0	1	0	0	0	0	1	1	1	0	0	0	1	1	0	0	0	0	0	0	0	0	0	0
ECC312	D	O86:H18	38	38	0	0	1	0	0	1	0	1	0	0	0	0	0	0	0	1	0	0	1	0	0	0	0	0	1	1	0	0	0	1	1	0	0	0	0	0	0	0	0	0	0
ECC286	D	O102:H6	38	38	0	0	0	0	0	1	1	1	0	0	0	0	0	0	0	0	0	0	0	0	0	0	0	1	1	1	0	0	0	0	0	0	0	0	0	0	0	0	0	0	0
ECC297	B1	O154:H21	58	155	0	0	0	0	0	1	0	0	0	0	0	0	0	0	0	0	0	0	0	0	0	0	0	1	0	0	0	0	0	0	0	0	0	0	0	0	0	1	0	0	0
ECC220	B1	O9:H12	58	155	0	0	0	0	0	1	1	0	0	1	0	0	0	0	1	0	0	0	1	0	0	0	0	1	0	0	0	0	0	0	0	0	0	1	1	1	0	0	0	1	0
ECC327	F	O1:H7	59	59	0	0	0	0	1	1	1	1	0	0	1	1	0	1	1	0	0	0	1	0	1	0	0	1	1	1	1	1	0	0	0	0	0	0	0	0	0	0	0	0	0
ECC213	F	O1:H7	59	59	0	0	0	0	1	1	1	1	0	0	1	1	0	1	1	0	0	0	1	0	1	0	0	1	1	1	1	1	0	0	0	0	0	0	0	0	0	0	0	0	0
ECC44	F	O7:H45	62		0	0	0	0	0	1	1	1	0	0	1	1	0	1	1	1	0	0	0	0	1	0	0	1	1	1	1	1	0	0	0	0	0	0	0	0	0	0	0	0	0
ECC282	F	O7:H45	62		0	0	0	0	0	1	1	1	0	0	1	1	0	0	1	1	0	0	0	0	1	0	0	1	1	1	1	1	0	0	0	0	0	0	0	0	0	0	0	0	0
ECC246	F	O7:H45	62		0	0	0	0	0	1	1	1	0	0	1	1	0	0	1	1	0	0	0	0	1	0	0	1	1	1	1	1	0	0	0	0	0	0	0	0	0	0	0	0	0
ECC174	D	O17:H4	69	69	0	0	0	0	0	1	1	1	0	0	1	0	0	0	1	1	0	0	1	0	0	0	0	1	1	1	0	0	0	1	1	0	0	0	0	0	0	0	0	0	0
ECC24	D	O117:H4	69	69	0	0	0	0	0	1	1	1	0	0	1	1	0	0	1	0	0	0	0	0	1	0	0	1	1	0	0	0	0	0	0	0	0	0	0	0	0	0	0	0	0
ECC26	D	O153:H2	69	69	0	0	0	0	0	1	1	1	0	0	1	1	0	0	1	0	0	0	0	0	1	0	0	1	1	1	0	0	0	0	0	0	0	0	0	0	0	0	0	0	0
ECC79	D	O15:H18	69	69	0	0	0	0	0	1	1	1	0	1	1	0	0	0	0	0	0	0	0	0	0	0	0	1	0	1	0	0	0	0	0	0	0	0	0	0	0	0	0	0	0
ECC108	D	O117:H4	69	69	0	0	0	0	0	1	1	1	0	0	1	1	0	0	1	0	0	0	0	0	1	0	0	1	1	1	0	0	0	0	0	0	0	0	0	0	0	0	0	0	0
ECC135	D	O117:H4	69	69	0	0	0	0	0	1	1	1	0	0	1	1	0	0	1	0	0	0	0	0	1	0	0	1	1	1	0	0	0	0	0	0	0	0	0	0	0	0	0	0	0
ECC146	D	O15:H18	69	69	0	0	0	0	0	1	1	1	0	1	1	0	0	0	0	0	0	0	0	0	0	0	0	1	0	1	0	0	0	0	0	0	0	0	0	0	0	0	0	0	0
ECC145	D	O15:H6	69	69	0	0	0	0	0	1	1	1	0	1	1	0	0	0	1	0	0	0	1	0	0	0	0	1	1	0	0	0	0	0	0	0	0	1	1	1	0	0	0	1	0
ECC149	D	O153:H2	69	69	0	0	0	0	0	1	1	1	0	0	1	1	0	0	1	0	0	0	0	0	1	0	0	1	1	1	0	0	0	0	0	0	0	0	0	0	0	0	0	0	0
ECC200	D	O117:H4	69	69	0	0	0	0	0	1	1	1	0	0	1	1	0	1	1	0	0	0	0	0	1	0	0	1	1	1	0	0	0	0	0	0	0	0	0	0	0	0	0	0	0
ECC167	D	O15:H18	69	69	0	0	0	0	0	1	1	1	0	1	1	0	0	0	0	0	0	0	0	0	0	0	0	1	0	1	0	0	0	0	0	0	0	0	0	0	0	0	0	0	0
ECC194	D	O15:H18	69	69	0	0	0	0	0	1	1	1	0	0	1	1	0	0	1	0	0	0	0	0	1	0	0	1	1	1	0	0	0	0	0	0	0	0	0	0	0	0	0	0	0
ECC336	D	O17:H18	69	69	0	0	0	0	0	1	1	1	0	0	1	1	0	0	1	0	0	0	0	0	1	0	0	1	1	0	0	0	0	0	0	0	0	0	0	0	0	0	0	0	1
ECC209	D	O17:H18	69	69	0	0	0	0	0	1	0	1	0	0	1	1	0	0	1	0	0	0	0	0	0	0	0	1	1	1	0	0	0	1	1	0	0	0	0	0	0	0	0	0	1
ECC324	D	O86:H18	69	69	0	0	0	0	0	1	1	1	0	0	1	1	0	0	1	1	0	0	0	0	1	0	0	1	1	1	0	0	0	0	0	0	0	0	0	0	0	0	0	0	0
ECC9	D	O153:H18	69	69	0	0	0	0	0	1	1	1	0	0	1	1	0	0	1	0	0	0	0	0	1	0	0	1	1	1	0	0	0	0	0	0	0	0	0	0	0	0	0	0	0
ECC292	D	O117:H4	69	69	0	0	0	0	0	1	1	1	0	0	1	1	0	0	1	0	0	0	0	0	1	0	0	1	1	1	0	0	0	0	0	0	0	0	0	0	0	0	0	0	0
ECC294	D	O17:H18	69	69	0	0	0	0	0	0	1	1	0	0	1	0	0	0	1	0	0	0	1	0	0	0	0	1	0	1	0	0	0	0	0	0	0	0	0	0	0	0	0	0	1
ECC278	D	O15:H6	69	69	0	0	0	0	0	1	1	1	0	0	1	0	0	1	0	0	1	0	0	0	0	0	0	1	0	1	0	0	0	0	0	0	0	0	0	0	0	0	0	0	0
ECC260	D	O17:H18	69	69	0	0	0	0	0	1	1	1	0	0	1	1	0	0	1	0	0	0	1	0	1	0	0	1	1	0	0	0	0	0	0	0	0	0	0	0	0	0	0	0	1
ECC268	D	O17:H18	69	69	0	0	0	0	0	0	1	1	0	0	1	0	0	0	0	0	0	0	0	0	0	0	0	1	1	1	0	0	0	0	0	0	0	0	0	0	0	0	0	0	1
ECC244	D	O17:H18	69	69	0	0	0	0	0	1	1	1	0	0	1	1	0	0	1	0	0	0	1	0	1	0	0	1	1	0	0	0	0	0	0	0	0	0	0	0	0	0	0	0	1
ECC251	D	O86:H18	69	69	0	0	0	0	0	1	1	1	0	0	1	1	0	0	1	1	0	0	1	0	1	0	0	1	1	1	0	0	0	0	0	0	0	0	0	0	0	0	0	0	0
ECC235	D	O117:H4	69	69	0	0	0	0	0	1	1	1	0	0	1	1	0	0	1	0	0	0	0	0	1	0	0	1	1	1	0	0	0	0	0	0	0	0	0	0	0	0	0	0	0
ECC219	D	O15:H18	69	69	0	0	0	0	0	1	1	1	0	0	1	0	0	0	0	0	0	0	0	0	0	0	0	1	1	0	0	0	0	0	0	0	0	0	0	0	0	0	0	0	0
ECC203	D	O25:H18	69	69	0	0	0	0	0	1	1	1	0	0	1	1	0	0	1	1	0	0	0	0	1	0	0	1	1	0	0	0	0	0	0	0	0	0	0	0	0	0	0	0	0
ECC22	B2	O6:H1	73	73	1	1	1	1	1	1	1	1	1	1	1	0	1	0	0	1	0	1	1	0	0	1	0	1	1	1	0	0	0	0	0	0	0	0	0	0	1	0	0	0	0
ECC31	B2	O18:H1	73	73	1	1	1	1	1	1	1	1	0	1	1	1	1	0	1	1	0	1	0	0	0	1	0	1	1	1	0	0	0	1	1	0	0	0	0	0	0	0	0	0	0
ECC47	B2	O6:H1	73	73	1	1	1	1	1	1	1	1	1	1	1	1	1	0	1	1	0	1	0	0	0	0	1	1	1	1	0	0	0	1	1	0	0	0	0	0	0	0	0	0	0
ECC57	B2	O6:H1	73	73	1	1	1	1	0	1	1	1	1	1	1	0	1	1	0	1	0	1	1	0	0	0	0	1	1	1	0	0	0	0	0	0	0	0	0	0	0	0	0	0	0
ECC60	B2	O6:H1	73	73	1	1	1	1	1	1	1	1	1	1	1	0	1	0	0	1	0	1	1	0	0	0	0	1	1	1	0	0	0	0	0	0	0	0	0	0	0	1	1	0	0
ECC63	B2	O6:H1	73	73	1	1	1	1	1	1	1	1	1	0	1	1	1	0	1	1	0	0	1	0	1	1	0	1	1	1	0	0	1	0	0	0	0	0	0	0	0	0	0	0	0
ECC112	B2	O6:H1	73	73	1	1	1	1	1	1	1	1	1	1	1	1	1	0	1	1	0	1	0	0	1	0	0	1	1	1	0	0	0	1	1	0	0	0	0	0	0	0	0	0	0
ECC110	B2	O2:H1	73	73	1	1	1	1	1	1	1	1	1	1	1	1	1	1	1	1	0	1	0	0	1	1	0	1	1	1	0	0	0	0	0	0	0	0	0	0	1	0	0	0	0
ECC144	B2	O6:H1	73	73	1	1	1	1	1	1	1	1	1	0	1	1	1	0	1	1	0	0	1	0	0	0	1	1	1	1	0	0	0	1	1	0	0	0	0	0	0	0	0	0	0
ECC148	B2	O6:H1	73	73	1	1	1	1	1	1	1	1	1	1	1	1	1	1	1	1	0	1	0	0	1	0	1	1	1	1	0	0	0	1	1	0	0	0	0	0	0	0	0	0	0
ECC163	B2	O6:H1	73	73	0	1	1	1	1	1	1	1	0	1	1	1	1	0	1	0	0	1	0	0	1	0	0	1	1	1	0	0	1	0	0	0	0	0	0	0	0	0	0	0	0
ECC157	B2	O2:H1	73	73	1	1	1	1	1	1	1	1	1	1	1	1	1	1	1	1	0	1	1	0	1	1	0	1	1	1	0	0	0	0	0	0	0	0	0	0	1	0	0	0	0
ECC207	B2	O2:H1	73	73	1	1	1	1	1	1	1	1	1	1	1	1	1	0	1	1	0	1	1	0	0	1	0	1	1	1	0	0	1	0	0	0	0	0	0	0	0	0	0	0	0
ECC332	B2	O2:H1	73	73	1	1	1	1	1	1	1	1	1	1	1	1	1	1	1	1	0	1	0	0	1	1	0	1	1	1	0	0	0	0	0	0	0	0	0	0	1	0	0	0	0
ECC320	B2	O6:H1	73	73	1	1	1	1	1	1	1	1	1	0	1	1	1	1	1	1	0	0	1	0	1	0	1	1	1	1	0	0	0	1	1	0	0	0	0	0	0	0	0	0	0
ECC323	B2	O6:H1	73	73	1	1	1	1	1	1	1	1	1	1	1	1	1	1	1	1	0	1	0	0	1	0	0	1	1	1	0	0	0	1	1	0	0	0	0	0	0	0	0	0	0
ECC316	B2	O2:H1	73	73	1	1	1	1	1	1	1	1	1	1	1	1	1	1	1	1	0	0	1	0	0	1	1	1	1	1	0	0	1	0	0	0	0	0	0	0	0	0	0	0	0
ECC129	B2	O22:H1	73	73	1	1	1	1	1	1	1	1	1	1	1	0	1	0	0	1	0	1	1	0	0	0	1	1	1	1	0	0	0	0	0	0	0	0	0	0	0	0	0	0	0
ECC124	B2	O6:H1	73	73	1	1	1	1	1	1	1	1	1	1	1	1	1	1	1	1	0	1	0	0	1	0	0	1	1	1	0	0	0	1	1	0	0	0	0	0	0	0	0	0	0
ECC303	B2	O2:H1	73	73	1	1	1	1	1	1	1	1	1	1	1	1	1	1	1	1	0	1	0	0	1	1	0	1	1	1	0	0	0	0	0	0	0	0	0	0	1	0	0	0	0
ECC257	B2	O6:H1	73	73	1	1	1	1	1	1	1	1	1	1	1	0	1	0	0	1	0	1	1	0	0	0	0	1	1	1	0	0	0	0	0	0	0	0	0	0	0	0	0	0	0
ECC247	B2	O6:H1	73	73	1	1	0	0	1	1	1	1	1	1	1	1	1	0	1	1	0	1	0	0	1	1	0	1	1	1	0	0	1	0	0	0	0	0	0	0	0	0	0	0	0
ECC248	B2	O6:H1	73	73	0	0	1	1	1	1	1	1	0	0	1	1	1	1	1	1	0	0	0	0	1	0	0	1	1	1	0	0	1	0	0	0	0	0	0	0	0	0	0	0	0
ECC236	B2	O6:H1	73	73	1	1	1	1	1	1	1	1	1	1	1	1	1	1	1	1	0	1	0	0	1	0	0	1	1	1	0	0	0	1	1	0	0	0	0	0	0	0	0	0	0
ECC237	B2	O6:H1	73	73	1	1	1	1	1	1	1	1	1	1	1	1	1	1	1	1	0	1	1	0	1	0	1	1	1	1	0	0	0	1	1	0	0	0	0	0	0	0	0	0	0
ECC222	B2	O6:H1	73	73	1	1	1	1	1	1	1	1	1	1	1	1	1	0	1	1	0	1	0	0	1	1	0	1	1	1	0	0	1	0	0	0	0	0	0	0	0	0	0	0	0
ECC226	B2	O6:H1	73	73	1	1	1	1	1	1	1	1	1	1	1	1	1	1	1	1	0	1	1	0	1	0	1	1	1	1	0	0	0	1	1	0	0	0	0	0	0	0	0	0	0
ECC70	B2	O75:H7	80	568	1	1	1	1	1	1	1	1	1	1	1	0	1	0	0	1	0	0	0	0	0	0	1	1	1	1	1	1	0	0	0	0	0	0	0	0	0	0	0	0	0
ECC245	B2	O7:H7	80	568	0	0	1	1	1	1	1	1	0	1	1	0	1	0	0	0	0	0	1	0	0	0	1	1	1	1	1	1	0	0	0	0	0	0	0	0	0	0	0	0	1
ECC2	C	O8:H19	88	23	0	0	0	0	0	1	1	0	0	0	0	0	0	0	1	0	1	0	0	0	0	0	0	1	0	0	0	0	0	0	0	0	0	0	0	0	0	0	0	0	0
ECC66	C	O9:H17	88	23	0	0	0	0	0	1	1	0	0	1	0	0	0	0	1	0	1	0	1	0	0	0	0	1	0	0	0	0	0	0	0	0	0	1	1	1	0	0	0	1	0
ECC99	C	Ont:H12	88	23	0	0	0	0	0	0	1	0	0	1	0	0	0	0	1	0	0	0	0	0	0	0	0	1	0	0	0	0	0	0	0	0	0	1	1	1	0	0	0	1	0
ECC216	C	O8:H17	88	23	0	0	0	0	0	1	0	0	0	0	0	0	0	0	0	0	1	0	0	0	0	0	0	1	0	0	0	0	0	0	0	0	0	0	0	0	0	0	0	0	0
ECC136	A	O88:H38	93	168	0	0	0	0	0	0	0	0	0	0	0	0	0	0	0	0	0	0	1	0	0	0	0	1	1	1	1	1	0	0	0	0	0	0	0	0	0	0	0	0	0
ECC40	B2	O2:H4	95	95	0	0	0	1	1	1	1	1	0	1	1	0	0	1	1	0	0	0	0	0	1	0	0	1	1	1	1	1	0	0	0	0	0	1	1	1	0	0	0	1	0
ECC54	B2	O1:H7	95	95	0	0	0	1	1	1	1	1	0	1	1	0	0	1	1	0	0	0	0	0	1	0	0	1	1	1	1	1	0	0	0	0	0	1	1	1	0	0	0	1	0
ECC69	B2	O1:H7	95	95	0	0	0	1	1	1	1	1	0	1	1	0	0	1	1	0	0	0	0	0	1	0	0	1	1	1	1	1	0	0	0	0	0	1	1	1	0	0	0	1	0
ECC95	B2	O1:H7	95	95	0	0	0	1	1	1	1	1	0	1	1	0	0	1	1	0	0	0	0	0	1	0	0	1	1	1	1	1	0	0	0	0	0	1	1	1	0	0	0	1	0
ECC105	B2	O1:H7	95	95	0	0	0	1	1	1	1	1	0	1	1	0	0	1	1	0	0	0	0	0	1	0	0	1	1	1	1	1	0	0	0	0	0	1	1	1	1	0	0	1	0
ECC166	B2	O1:H7	95	95	0	0	0	1	1	1	0	1	0	1	1	0	0	1	1	0	0	0	0	0	1	0	0	1	1	1	1	1	0	0	0	0	0	1	1	1	0	0	0	0	0
ECC330	B2	O18:H7	95	95	0	0	0	1	1	1	1	1	0	1	1	0	1	0	1	1	0	0	0	0	0	0	1	1	1	1	1	1	0	0	0	0	0	1	1	1	1	0	0	1	0
ECC317	B2	O25:H4	95	95	0	0	0	1	1	1	1	1	0	1	1	0	0	1	1	1	0	0	1	0	1	0	0	1	1	1	1	1	0	0	0	0	0	1	1	1	0	0	0	0	0
ECC321	B2	O2:H4	95	95	0	0	0	1	1	1	1	1	0	1	1	0	0	1	1	0	0	0	1	0	1	0	0	1	1	1	1	1	0	0	0	0	0	1	1	1	0	0	0	1	0
ECC311	B2	O25:H4	95	95	0	0	0	1	1	1	1	1	0	1	1	0	0	1	1	1	0	0	1	0	1	0	0	1	1	1	1	1	0	0	0	0	0	1	1	1	0	0	0	1	0
ECC314	B2	O2:H7	95	95	0	0	0	1	1	1	1	1	0	1	1	0	1	1	1	1	0	0	1	0	1	0	0	1	1	1	1	1	0	0	0	0	0	1	1	1	0	0	0	1	0
ECC309	B2	O1:H7	95	95	0	0	0	1	1	1	1	1	0	1	1	0	0	1	0	0	0	0	0	0	1	0	0	1	1	1	1	1	0	0	0	0	0	1	1	1	0	0	0	1	0
ECC300	B2	O1:H7	95	95	0	0	0	1	1	1	1	1	0	1	1	0	0	1	1	0	0	0	0	0	1	0	0	1	1	1	1	1	0	0	0	0	0	1	1	1	0	0	0	1	0
ECC299	B2	O2:H7	95	95	0	0	0	1	1	1	1	1	0	1	1	0	1	1	1	1	0	0	1	0	1	0	0	1	1	1	1	1	0	0	0	0	0	1	1	1	1	0	0	1	0
ECC295	B2	O2:H7	95	95	0	0	0	1	1	1	1	1	0	1	1	0	1	1	1	1	0	0	1	0	1	0	0	1	1	1	1	1	0	0	0	0	0	1	1	1	0	0	0	1	0
ECC276	B2	O1:H7	95	95	0	0	0	1	1	1	1	1	0	1	1	0	1	1	0	1	0	0	0	0	1	0	0	1	1	1	1	1	0	0	0	0	0	1	1	1	0	0	0	1	0
ECC270	B2	O1:H7	95	95	0	0	0	1	1	1	1	1	0	1	1	0	0	1	1	0	0	0	0	0	1	0	0	1	1	1	1	1	0	0	0	0	0	1	1	1	0	0	0	1	0
ECC265	B2	O1:H7	95	95	0	0	0	1	1	1	1	1	0	1	1	0	0	1	1	0	0	0	0	0	1	0	0	1	1	1	1	1	0	0	0	0	0	1	1	1	0	0	0	1	0
ECC258	B2	O1:H7	95	95	0	0	0	1	1	1	1	1	0	1	1	0	0	1	1	0	0	0	0	0	1	0	0	1	1	1	1	1	0	0	0	0	0	1	1	1	0	0	0	1	0
ECC269	B2	O1:H7	95	95	0	0	0	1	1	1	1	1	0	1	1	0	0	1	1	0	0	0	0	0	1	0	0	1	1	1	1	1	0	0	0	0	0	1	1	1	0	0	0	1	0
ECC254	B2	O1:H7	95	95	0	0	0	1	1	1	1	1	0	0	1	0	1	1	0	1	0	0	0	0	1	0	0	1	1	1	1	1	0	0	0	0	0	0	0	0	0	0	0	0	0
ECC233	B2	O1:H7	95	95	0	0	0	1	1	1	1	1	0	1	1	0	0	1	1	0	0	0	0	0	1	0	0	1	1	1	1	1	0	0	0	0	0	1	1	1	0	0	0	1	0
ECC228	B2	O1:H7	95	95	0	0	0	1	1	1	1	1	0	0	1	0	1	1	0	1	0	0	0	0	1	0	0	1	1	1	1	1	0	0	0	0	0	0	0	0	0	0	0	0	0
ECC229	B2	O1:H7	95	95	0	0	0	1	1	1	1	1	0	1	1	0	0	1	0	0	0	0	0	0	1	0	0	1	1	1	1	1	0	0	0	0	0	1	1	1	0	0	0	1	0
ECC215	B2	O1:H7	95	95	0	0	0	1	1	1	1	1	0	1	1	0	0	1	1	0	0	0	0	0	1	0	0	1	1	1	1	1	0	0	0	0	0	1	1	1	0	0	0	1	0
ECC15	B2	O1:H7	95	95	0	0	0	1	1	1	1	1	0	1	1	0	0	1	1	0	0	0	0	0	1	0	0	1	1	1	1	1	0	0	0	0	0	1	1	1	0	0	0	1	0
ECC12	B2	O2:H4	95	95	0	0	0	1	1	1	0	1	0	1	1	0	0	1	1	0	0	0	0	0	1	0	0	1	1	1	1	1	0	0	0	0	0	1	1	1	0	0	0	1	0
ECC71	B2	O22:H1	104	73	0	0	1	1	1	1	1	1	0	1	1	0	1	0	0	1	0	0	1	0	0	0	1	1	1	0	0	0	0	0	0	0	0	0	0	0	0	0	0	0	0
ECC29	F	O161:H4	117		0	0	1	1	0	1	0	1	0	0	1	0	0	0	0	0	0	0	1	0	1	0	0	1	0	0	0	0	0	0	0	0	0	0	0	0	0	0	0	0	0
ECC189	F	O161:H4	117		0	0	1	0	0	1	1	1	0	1	1	0	0	1	1	0	0	0	0	0	1	0	0	1	0	0	0	0	0	0	0	0	0	1	1	1	0	0	0	1	0
ECC184	B2	O6:H31	127		1	1	0	1	1	1	1	1	1	1	1	0	1	0	0	1	0	0	0	0	0	1	1	1	1	1	0	0	0	0	0	1	0	0	0	0	0	0	0	0	0
ECC53	B2	O6:H31	127		1	1	0	1	1	1	1	1	1	0	1	0	1	0	0	1	0	0	0	0	0	1	0	1	1	1	0	0	1	0	0	0	0	0	0	0	0	0	0	0	0
ECC329	B2	O6:H31	127		1	1	0	1	1	1	1	1	1	1	1	0	1	0	0	1	0	0	0	0	0	1	1	1	1	1	0	0	0	0	0	1	0	0	0	0	0	0	0	0	0
ECC283	B2	O6:H31	127		1	1	1	1	1	1	1	1	1	1	1	0	1	0	0	1	0	0	0	0	0	0	1	1	1	1	0	0	1	0	0	0	0	0	0	0	0	0	0	0	0
ECC241	B2	O6:H31	127		1	1	1	1	1	1	1	1	1	1	1	0	1	0	0	1	0	0	0	0	0	0	1	1	1	1	0	0	1	0	0	0	0	0	0	0	0	0	0	0	0
ECC243	B2	O6:H31	127		1	1	1	1	1	1	1	1	1	1	1	0	1	0	0	1	0	0	1	0	0	0	1	1	1	1	0	0	1	0	0	0	0	0	0	0	0	0	0	0	0
ECC122	B2	O6:Hnt	127		0	0	0	1	1	1	1	1	0	1	1	0	1	0	0	1	0	0	0	0	0	1	1	1	1	1	0	0	0	0	0	1	0	0	0	0	0	0	0	0	0
ECC50	B2	O25:H4	131	131	0	0	0	0	1	1	1	1	0	0	1	1	0	0	1	1	0	0	0	0	0	0	0	1	1	1	0	0	0	1	1	0	0	0	0	0	0	0	0	0	0
ECC65	B2	O16:H5	131	131	0	0	0	0	0	1	1	1	0	0	1	1	0	0	1	1	0	0	1	0	0	0	0	1	1	1	0	0	0	0	0	0	1	0	0	0	0	0	0	0	0
ECC64	B2	O25:H4	131	131	1	1	0	0	1	1	1	1	1	0	1	1	0	0	1	1	0	0	1	0	1	0	0	1	1	1	0	0	1	0	0	0	0	0	0	0	0	0	0	0	0
ECC107	B2	O153:H5	131	131	0	0	0	0	1	1	1	1	0	0	1	1	0	0	1	1	0	0	1	0	0	0	0	1	1	1	0	0	0	0	0	0	1	0	0	0	0	0	0	0	0
ECC101	B2	O16:H5	131	131	0	0	0	0	1	1	1	1	0	0	1	0	0	0	0	1	0	0	1	0	0	0	0	1	1	1	0	0	0	0	0	0	1	0	0	0	0	0	0	0	0
ECC152	B2	O25:H4	131	131	1	1	0	0	1	1	1	1	1	1	1	0	0	0	0	1	0	1	1	0	0	1	0	1	1	1	0	0	0	0	0	0	0	0	0	0	1	0	0	0	0
ECC331	B2	O25:H4	131	131	0	0	0	0	1	1	1	1	0	1	1	0	0	0	1	1	0	0	1	0	0	1	0	1	1	1	0	0	0	0	0	1	0	1	1	1	1	0	0	1	0
ECC326	B2	O25:H4	131	131	1	1	0	0	1	1	1	1	1	0	1	1	0	0	1	1	0	0	1	0	1	0	0	1	1	1	0	0	1	0	0	0	0	0	0	0	0	0	0	0	0
ECC319	B2	O16:H5	131	131	0	0	0	0	1	1	1	1	0	0	1	1	0	0	1	1	0	0	0	0	0	0	0	1	1	1	0	0	0	0	0	0	1	0	0	0	0	0	0	0	0
ECC322	B2	O25:H4	131	131	1	1	0	0	1	1	1	1	1	0	1	1	0	0	1	1	0	0	1	0	1	0	0	1	1	1	0	0	1	0	0	0	0	0	0	0	0	0	0	0	0
ECC134	B2	O25:Hnt	131	131	0	0	0	0	1	1	1	1	0	0	1	0	0	0	0	1	0	0	0	0	0	0	0	1	0	0	0	0	0	0	0	0	0	0	0	0	0	0	0	0	0
ECC201	B2	O16:H5	131	131	0	0	0	0	1	1	1	1	0	0	1	1	0	0	1	1	0	0	1	0	0	0	0	1	1	1	0	0	0	0	0	0	1	0	0	0	0	0	0	0	0
ECC306	B2	O16:H5	131	131	0	0	0	0	1	1	1	1	0	0	1	1	0	0	1	1	0	0	1	0	0	0	0	1	1	1	0	0	0	0	0	0	1	0	0	0	0	0	0	0	0
ECC304	B2	O25:H4	131	131	1	1	0	0	1	1	1	1	1	0	1	1	0	0	1	1	0	0	1	0	1	0	0	1	1	1	0	0	1	0	0	0	0	0	0	0	0	0	0	0	0
ECC293	B2	O16:H5	131	131	0	0	0	0	1	1	1	1	0	0	1	1	0	0	1	1	0	0	1	0	0	0	0	1	1	1	0	0	0	0	0	0	1	0	0	0	0	0	0	0	0
ECC277	B2	O25:H4	131	131	0	0	0	0	1	1	1	1	0	0	1	1	0	0	1	1	1	0	0	0	0	0	0	1	1	1	0	0	0	1	1	0	0	0	0	0	0	0	0	0	0
ECC267	B2	O25:H4	131	131	0	0	0	0	1	1	1	1	0	0	1	1	0	0	1	1	1	0	0	0	0	0	0	0	1	1	0	0	0	1	1	0	0	0	0	0	0	0	0	0	0
ECC8	B2	O16:H5	131	131	0	0	0	0	1	1	1	1	0	0	1	1	0	0	1	1	0	0	1	0	0	0	0	1	1	1	0	0	0	0	0	0	1	0	0	0	0	0	0	0	0
ECC252	B2	O1:H7	131	131	0	0	0	0	1	1	1	1	0	0	1	1	0	1	1	1	0	0	0	0	1	0	0	1	1	1	0	0	1	0	0	0	0	0	0	0	0	0	0	0	0
ECC230	B2	O25:H4	131	131	1	1	0	0	1	1	1	1	1	0	1	1	0	0	1	1	0	0	1	0	1	0	0	1	1	1	0	0	0	1	1	0	0	0	0	0	0	0	0	0	0
ECC221	B2	O25:H4	131	131	1	1	0	0	1	1	1	1	1	0	1	1	0	0	1	1	0	0	0	0	1	0	0	1	1	1	0	0	0	0	0	0	0	0	0	0	0	0	0	0	0
ECC224	B2	O16:H5	131	131	0	0	0	0	1	1	0	1	0	0	1	1	0	0	1	1	0	0	0	0	0	0	0	1	1	1	0	0	0	0	0	1	0	0	0	0	0	0	0	0	0
ECC204	B2	O25:H4	131	131	0	0	0	0	1	1	1	1	0	0	1	1	0	0	1	1	1	0	0	0	0	0	0	1	1	1	0	0	0	1	1	0	0	0	0	0	0	0	0	0	0
ECC20	B2	O2:H6	141		1	1	0	1	1	1	0	1	1	0	1	0	1	0	1	1	0	0	1	0	0	1	1	1	1	1	1	1	0	0	0	0	0	1	1	1	0	0	0	1	0
ECC102	B2	O2:H6	141		1	1	0	1	1	1	1	1	1	1	1	0	1	0	0	1	0	0	1	0	0	1	1	1	1	1	1	1	0	0	0	0	0	0	0	0	0	0	0	0	0
ECC168	B2	O2:H6	141		0	0	1	1	1	1	1	1	0	1	1	0	1	0	0	1	0	0	1	0	0	0	1	1	1	1	1	1	0	0	0	0	0	1	1	1	0	0	0	0	0
ECC169	B2	O2:H6	141		0	0	1	1	1	1	1	1	1	1	1	0	1	0	0	1	0	0	1	0	0	0	1	1	1	1	1	1	0	0	0	0	0	0	0	0	0	0	0	0	0
ECC185	B2	O2:H6	141		1	1	1	1	1	1	0	1	1	0	1	0	1	0	1	1	0	0	1	0	0	1	1	1	1	1	0	0	0	0	0	1	0	1	1	1	0	0	0	1	0
ECC170	B2	O2:H6	141		1	1	0	1	1	1	1	1	1	1	1	0	1	0	0	1	0	0	1	0	0	1	0	1	1	1	1	1	0	0	0	0	0	0	0	0	0	0	0	0	0
ECC187	B2	O2:H6	141		1	1	0	1	1	1	1	1	1	1	1	0	1	0	0	1	0	0	1	0	0	1	0	1	1	1	1	1	0	0	0	0	0	0	0	0	0	0	0	0	0
ECC197	B2	O2:H6	141		1	1	0	1	1	1	1	1	1	1	1	0	1	0	0	1	0	0	1	0	0	1	1	1	1	1	1	1	0	0	0	0	0	0	0	0	0	0	0	0	0
ECC302	B2	O2:H6	141		1	1	0	1	1	1	1	1	1	1	1	0	1	0	0	1	0	0	1	0	0	1	0	1	1	1	1	1	0	0	0	0	0	0	0	0	0	0	0	0	0
ECC298	B2	O2:H6	141		1	1	0	1	1	1	1	1	1	1	1	0	1	0	0	1	0	0	1	0	0	1	0	1	1	1	1	1	0	0	0	0	0	0	0	0	0	0	0	0	0
ECC273	B2	O2:H6	141		1	1	0	1	1	1	1	1	1	1	1	0	1	0	0	1	0	0	1	0	0	1	1	1	1	1	1	1	0	0	0	0	0	0	0	0	0	0	0	0	0
ECC262	B2	O2:H6	141		1	1	0	1	1	1	1	1	1	1	1	0	1	0	0	1	0	0	1	0	0	1	1	1	1	1	1	1	0	0	0	0	0	0	0	0	0	0	0	0	0
ECC256	B2	O2:H6	141		1	1	0	1	1	1	0	1	1	1	1	0	1	0	1	1	0	0	1	0	0	1	1	1	1	1	1	1	0	0	0	0	0	1	1	1	0	0	0	1	0
ECC234	B2	O2:H6	141		1	1	0	1	1	1	1	1	1	1	1	0	1	0	0	1	0	0	1	0	0	1	1	1	1	1	1	1	0	0	0	0	0	0	0	0	0	0	0	0	0
ECC214	B2	O2:H6	141		1	1	1	1	1	1	1	1	1	1	1	0	1	0	0	1	0	0	1	0	0	1	0	1	1	1	0	0	0	0	0	0	0	0	0	0	0	0	0	0	0
ECC205	B2	O2:H6	141		1	1	0	1	1	1	1	1	1	1	1	0	1	0	0	1	0	0	1	0	0	1	1	1	1	1	1	1	0	0	0	0	0	0	0	0	0	0	0	0	0
ECC18	B2	O16:H6	144		0	1	0	1	1	1	1	1	0	0	1	1	0	0	1	0	0	0	1	0	1	0	0	1	1	1	1	1	0	0	0	0	0	0	0	0	0	0	0	0	1
ECC301	B2	O16:H6	144		0	0	0	1	1	1	1	1	0	0	1	1	0	0	1	0	0	0	0	0	1	0	0	1	1	1	1	1	0	0	0	0	0	0	0	0	0	0	0	0	1
ECC266	B1	O32:H19	162	469	0	0	0	0	0	0	1	0	0	1	0	0	0	0	1	0	0	0	0	0	0	0	0	1	0	0	0	0	0	0	0	0	0	1	1	1	0	0	0	0	0
ECC242	B1	O159:H1	295	23	0	0	0	0	0	0	0	0	0	0	0	0	0	0	0	0	0	0	0	0	0	0	0	1	0	0	0	0	0	0	0	0	0	0	0	0	0	0	0	0	0
ECC11	B2	O2:H5	355	73	0	0	0	1	1	1	1	1	0	0	1	0	0	0	0	0	0	0	0	0	0	0	0	1	1	1	0	0	0	0	0	0	1	0	0	0	0	0	0	0	1
ECC117	B2	O13:H4	357		0	0	0	1	1	1	1	1	0	0	1	0	0	0	0	0	0	0	0	0	0	0	0	1	1	1	1	1	0	0	0	0	0	0	0	0	0	0	0	0	1
ECC183	D	O23:H31	362		0	0	0	0	0	1	0	1	0	0	1	0	0	0	0	0	1	0	1	0	0	0	0	1	0	1	0	0	0	0	0	0	0	0	0	0	0	0	0	0	0
ECC198	B2	O75:H31	372		0	0	0	1	1	1	1	1	1	1	1	0	1	0	0	1	0	1	1	0	0	0	0	1	0	0	0	0	0	0	0	0	0	0	0	0	0	0	0	0	0
ECC82	B2	O75:H5	404	14	0	0	0	1	1	1	1	1	0	0	1	1	1	0	1	1	1	0	0	0	0	0	0	1	1	1	0	0	0	1	1	0	0	0	0	0	0	0	0	0	0
ECC77	B2	O75:H5	404	14	0	0	0	1	1	1	1	1	0	0	1	1	1	0	1	1	1	0	0	0	0	0	0	1	1	1	0	0	0	1	1	0	0	0	0	0	0	0	0	0	0
ECC100	B2	O75:H5	404	14	0	0	0	1	1	1	1	1	0	0	1	1	1	0	1	1	1	0	0	0	0	0	0	1	1	1	0	0	0	1	1	0	0	0	0	0	0	0	0	0	0
ECC315	B2	O75:H5	404	14	0	0	0	1	1	1	1	1	0	0	1	1	1	0	1	1	1	0	0	0	0	0	0	1	1	1	0	0	0	1	1	0	0	0	0	0	0	0	0	0	0
ECC10	B2	O75:H5	404	14	0	0	0	1	1	1	1	1	0	0	1	1	1	0	1	1	1	0	0	0	0	0	0	1	1	1	0	0	0	1	1	0	0	0	0	0	0	0	0	0	0
ECC289	B2	O75:H5	404	14	0	0	0	1	1	1	1	1	0	0	1	1	1	0	1	1	1	0	0	0	0	0	0	1	1	1	0	0	0	1	1	0	0	0	0	0	0	0	0	0	0
ECC291	B2	O75:H5	404	14	0	0	0	1	1	1	1	1	0	0	1	1	1	0	1	1	1	0	0	0	0	0	0	1	1	1	0	0	0	1	1	0	0	0	0	0	0	0	0	0	0
ECC288	B2	O75:H5	404	14	0	0	0	1	1	1	1	1	0	0	1	1	1	0	1	1	1	0	0	0	0	0	0	1	1	1	0	0	0	1	1	0	0	0	0	0	0	0	0	0	0
ECC238	B2	O75:H5	404	14	0	0	0	1	1	1	1	1	0	0	1	0	1	0	0	1	1	0	0	0	0	0	0	1	1	1	0	0	0	1	1	0	0	0	0	0	0	0	0	0	0
ECC240	B2	O75:H5	404	14	0	0	0	1	1	1	1	1	0	0	1	1	1	0	1	1	1	0	0	0	0	0	0	1	1	1	0	0	0	1	1	0	0	0	0	0	0	0	0	0	0
ECC227	B2	O75:H5	404	14	0	0	0	1	1	1	1	1	0	0	1	1	1	0	1	1	1	0	0	0	0	0	0	1	1	1	0	0	0	1	1	0	0	0	0	0	0	0	0	0	0
ECC139	B2	O75:H5	404	14	0	0	0	1	1	1	1	1	0	0	1	1	1	0	1	1	1	0	0	0	0	0	0	1	1	1	0	0	0	1	1	0	0	0	0	0	0	0	0	0	0
ECC120	B2	O75:H5	404	14	0	0	0	1	1	1	1	1	0	0	1	1	1	0	1	1	1	0	0	0	0	0	0	1	1	1	0	0	0	1	1	0	0	0	0	0	0	0	0	0	0
ECC290	D	O2:H4	405	405	0	0	0	0	0	1	1	1	0	0	1	1	0	0	1	0	1	0	1	0	0	0	0	1	1	1	0	0	0	1	1	0	0	0	0	0	0	0	0	0	0
ECC6	C	O8:H27	410	23	1	1	0	0	0	1	1	0	1	1	0	0	0	0	0	0	0	0	1	0	0	1	0	1	0	0	0	0	0	0	0	0	0	0	0	0	0	0	0	0	0
ECC164	C	O8:H27	410	23	1	1	0	0	0	1	1	0	1	1	0	0	0	0	0	0	0	0	1	0	0	1	0	1	0	0	0	0	0	0	0	0	0	0	0	0	0	0	0	0	0
ECC87	B2	O1:H7	421	95	0	1	0	1	1	1	1	1	0	1	1	1	0	1	1	0	0	0	1	0	1	0	0	1	1	1	1	1	0	0	0	0	0	0	0	0	0	0	0	0	0
ECC158	B2	O1:H7	421	95	0	1	0	1	1	1	1	1	0	1	1	1	0	1	1	0	0	0	1	0	1	0	0	1	1	1	1	1	0	0	0	0	0	0	0	0	0	0	0	0	0
ECC279	B2	O1:H7	421	95	0	1	0	1	1	1	1	1	0	1	1	1	0	1	1	0	0	0	1	0	1	0	0	1	1	1	1	1	0	0	0	0	0	0	0	0	0	0	0	0	0
ECC253	B2	O1:H7	421	95	0	1	0	1	1	1	1	1	0	1	1	1	0	1	1	0	0	0	1	0	1	0	0	1	1	1	1	1	0	0	0	0	0	0	0	0	0	0	0	0	0
ECC296	B1	O23:H16	453	86	0	0	0	0	0	1	1	0	0	0	0	0	0	0	0	0	0	0	0	0	0	0	0	1	1	1	0	0	0	0	0	0	0	0	0	0	0	0	0	0	0
ECC307	F	O11:H25	457		0	0	0	0	0	1	1	1	0	1	1	0	0	0	0	1	0	0	0	0	0	0	0	1	1	1	0	0	0	0	0	0	0	1	1	1	0	0	0	0	0
ECC35	B2	O75:H5	537	14	1	1	1	1	1	1	1	1	1	1	1	0	1	0	0	1	0	0	1	0	0	1	0	1	1	1	0	0	0	0	0	0	0	0	0	0	1	0	0	0	0
ECC287	B2	O75:H5	537	14	1	1	1	1	1	1	1	1	1	1	1	0	1	0	0	1	0	1	1	0	0	1	0	1	1	1	0	0	0	0	0	0	0	0	0	0	1	0	0	0	0
ECC92	B2	O13:H4	538	538	0	0	0	1	1	1	1	1	0	0	1	0	0	0	0	1	0	0	0	0	0	0	0	1	1	1	1	1	0	0	0	0	0	0	0	0	0	0	0	0	0
ECC275	B2	O134:H31	569		0	0	0	1	1	1	1	1	0	0	1	0	0	0	0	0	0	0	0	0	0	0	0	1	1	1	1	1	0	0	0	0	0	0	0	0	0	0	0	0	1
ECC217	B2	O134:H31	569		0	0	0	1	1	1	1	1	0	0	1	0	0	0	0	0	0	0	0	0	0	0	0	1	1	1	1	1	0	0	0	0	0	0	0	0	0	0	0	0	1
ECC239	B2	O21:H7	636		0	0	0	1	1	0	1	1	0	0	1	0	0	0	1	0	1	0	0	0	0	0	0	0	1	0	0	0	0	0	0	0	0	0	0	0	0	0	0	0	1
ECC231	F	O174:H42	648	648	0	0	0	0	0	1	1	1	0	1	1	0	0	1	1	1	0	0	0	0	0	0	0	1	1	1	0	0	0	1	1	0	0	1	1	1	0	0	0	1	0
ECC45	B2	O8:H10	681		0	1	1	1	0	1	1	1	0	0	1	0	1	0	0	1	0	0	0	0	0	0	0	1	0	0	0	0	0	0	0	0	0	0	0	0	0	0	0	0	0
ECC263	B2	O8:H10	681		0	0	1	0	0	1	1	1	0	1	1	0	1	0	0	1	0	1	1	0	0	0	0	1	0	0	0	0	0	0	0	0	0	0	0	0	0	0	0	0	0
ECC13	B2	O16:H6	703		0	1	0	1	1	1	1	1	0	0	1	1	0	1	1	0	0	0	1	0	1	0	0	1	1	1	0	0	0	0	0	0	0	0	0	0	0	0	0	0	1
ECC272	B2	O2:H1	968	73	0	0	1	1	1	1	1	1	1	0	1	1	1	0	1	1	0	0	0	0	0	0	0	1	1	1	0	0	1	0	0	0	0	0	0	0	0	0	0	0	0
ECC86	B2	O2:H6	998		1	1	0	1	1	1	1	1	1	1	1	0	1	0	0	0	0	1	0	0	0	0	1	1	1	1	1	1	0	0	0	0	0	0	0	0	0	0	0	0	1
ECC338	B2	O75:H5	1057	14	1	0	0	1	1	1	1	1	1	1	1	1	1	0	1	0	0	1	0	0	1	0	0	1	1	1	0	0	0	1	1	0	0	0	0	0	0	0	0	0	1
ECC88	B2	O75:H5	1064	14	1	1	1	1	1	1	1	1	1	1	1	0	1	0	0	1	0	1	1	0	0	1	1	1	1	1	0	0	0	0	0	0	0	0	0	0	1	0	0	0	0
ECC175	C	O45:H9	1083	23	0	0	0	0	0	1	1	0	0	1	0	0	0	0	1	0	0	0	1	0	0	0	0	1	0	0	0	0	0	0	0	0	0	1	1	1	0	0	0	1	0
ECC199	B1	O9:H25	1126	155	0	0	0	0	0	1	1	0	0	1	0	0	0	0	1	0	1	0	1	0	0	0	0	1	0	0	0	0	0	0	0	0	0	1	1	1	0	0	0	1	0
ECC81	B2	O75:H5	1193	14	0	0	0	1	1	1	1	1	0	0	1	1	0	0	1	0	0	0	1	0	0	0	0	1	1	1	1	1	0	0	0	0	0	0	0	0	0	0	0	0	1
ECC93	B2	O75:H5	1193	14	0	0	0	1	1	1	1	1	0	0	1	1	0	0	1	0	0	0	1	0	0	0	0	1	1	1	1	1	0	0	0	0	0	0	0	0	0	0	0	0	1
ECC113	B1	O81:H10	1310		0	0	0	0	0	0	0	0	0	0	0	0	0	0	0	0	0	0	0	0	0	0	0	1	0	0	0	0	0	0	0	0	0	0	0	0	0	0	0	0	0
ECC30	B2	O6:H1	1663	73	1	1	1	1	1	1	1	1	1	1	1	0	1	0	0	1	0	0	1	0	0	1	1	1	1	1	0	0	0	0	0	0	0	0	0	0	1	0	0	0	0
ECC271	B2	O2:H14	2015		1	1	0	1	1	1	1	1	1	1	1	0	1	0	0	1	0	0	1	0	0	1	1	1	1	1	0	0	0	0	0	0	0	0	0	0	0	0	0	0	0
ECC232	D	O17:H18	2076	394	0	0	0	0	0	0	0	1	0	0	1	0	0	0	0	0	0	0	1	0	0	0	0	1	1	1	0	0	0	0	0	0	0	0	0	0	0	0	0	0	0
ECC118	B1	O9:H9	2179		0	0	0	0	0	1	1	0	0	0	0	0	0	0	1	0	0	0	0	0	0	0	0	1	0	0	0	0	0	0	0	0	0	1	1	1	0	0	0	1	0
ECC218	B2	O13:H4	2556		0	0	0	1	1	1	1	1	0	0	1	0	0	0	0	0	0	0	0	0	0	0	0	1	1	1	0	0	0	0	0	0	0	0	0	0	0	0	0	0	1
ECC34	B2	O2:H14	2558		1	0	1	1	1	1	1	1	1	1	1	0	1	1	0	1	0	0	1	0	0	1	1	1	1	1	0	0	0	0	0	0	0	0	0	0	0	0	0	0	0
ECC206	C	O78:H4	10801	23	0	1	0	0	0	1	1	0	0	0	0	0	0	1	0	0	0	0	1	0	0	0	0	1	1	1	0	0	0	0	0	0	0	0	0	0	0	0	0	0	0
ECC48	B2	O6:H1	10840	73	1	1	1	1	1	1	1	1	1	1	1	1	1	1	1	1	0	1	0	0	1	0	1	1	1	1	0	0	0	1	1	0	0	0	0	0	0	0	0	0	0
ECC212	B2	O6:H1	10841	14	0	0	0	1	1	1	1	1	0	0	1	1	1	0	1	1	1	0	0	0	0	0	0	1	1	1	0	0	0	1	1	0	0	0	0	0	0	0	0	0	0
ECC141	B2	O6:H1	10843	73	1	1	1	1	1	1	1	1	1	1	1	0	1	0	0	1	0	1	0	0	1	0	0	1	1	1	0	0	0	0	0	0	0	0	0	0	0	0	0	0	0
* NCBI bioproject number PRJNA615384
